# Supplementary material for: 24-Acetyl-8,11,14-trioxa-24,27-diaza­penta­cyclo­[19.5.1.122,26.02,7.015,20]octa­cosa-2,4,6,15(20),16,18-hexaen-28-one
Source: Acta Crystallogr Sect E Struct Rep Online. 2012 Jun 23;68(Pt 7):o2165–6. doi: 10.1107/S1600536812027274 (PMC3393972; doi:10.1107/S1600536812027274)
Supplement: Supplementary file 1 [file e-68-o2165-sup1.cif]

##############################################################################
#                                                                            #
# This CIF contains the data in a paper accepted for publication in          #
# Acta Crystallographica Section E. It conforms to the requirements of       #
# Notes for Authors for Acta Crystallographica Section E, and has been       #
# peer reviewed under the auspices of the IUCr Commission on Journals.       #
#                                                                            #
# Full details of the Crystallographic Information File format               #
# are given in the paper "The Crystallographic Information File (CIF):       #
# a New Standard Archive File for Crystallography" by S. R. Hall, F. H.      #
# Allen and I. D. Brown [Acta Cryst. (1991), A47, 655-685].                  #
#                                                                            #
# The current version of the core CIF dictionary is obtainable from          #
# ftp://ftp.iucr.org/pub/cif_core.dic.                                       #
#                                                                            #
# Software is freely available for graphical display of the structure(s)     #
# in this CIF. For information consult the CIF software page                 #
# http://www.iucr.org/resources/cif/software.                                #
#                                                                            #
# This file may be used for bona fide research purposes within the           #
# scientific community so long as proper attribution is given to the journal # 
# article from which it was obtained.                                        #
#                                                                            #
##############################################################################
data_global
_audit_creation_method     'from SHELXL97 CIF and IUCr SHELXL97-template'
_journal_date_recd_electronic     2012-06-13
_journal_date_accepted     2012-06-15
_journal_name_full     'Acta Crystallographica, Section E'
_journal_year     2012
_journal_volume     68
_journal_issue      7
_journal_page_first     o2165
_journal_page_last     o2166
_journal_paper_category     QO
_journal_paper_doi     10.1107/S1600536812027274
_journal_coeditor_code     AA2068
_publ_contact_author_name     'Le Tuan Anh'
_publ_contact_author_address
;
Department of Chemistry, Vietnam National University, 144 Xuan Thuy, Cau Giay,
Hanoi, Vietnam
;
_publ_contact_author_email     'vkh@xray.ineos.ac.ru'
_publ_contact_author_fax     '+7(499)1355085'
_publ_contact_author_phone     '+7(499)1359343'
_publ_section_title
;\
24-Acetyl-8,11,14-trioxa-24,27-diazapentacyclo[19.5.1.1^22,26^.0^2,7^.0^15,20^]\
octacosa-2,4,6,15(20),16,18-hexaen-28-one
;
loop_
    _publ_author_name
    _publ_author_footnote
    _publ_author_address
    'Le Tuan Anh' .
;
Department of Chemistry, Vietnam National University, 144 Xuan Thuy, Cau Giay,
Hanoi, Vietnam
;
    'Truong Hong Hieu' .
;
Department of Chemistry, Vietnam National University, 144 Xuan Thuy, Cau Giay,
Hanoi, Vietnam
;
    'Anatoly T. Soldatenkov' .
;
Organic Chemistry Department, Russian Peoples Friendship University,
Miklukho-Maklaya St 6, Moscow, 117198, Russia
;
    'Nadezhda M. Kolyadina' .
;
Organic Chemistry Department, Russian Peoples Friendship University,
Miklukho-Maklaya St 6, Moscow, 117198, Russia
;
    'Victor N. Khrustalev' .
;
X-Ray Structural Centre,
A.N. Nesmeyanov Institute of Organoelement Compounds,
Russian Academy of Sciences,
28 Vavilov St, B-334, Moscow 119991, Russian Federation
;
data_I
_audit_creation_method     SHELXL-97
_chemical_name_systematic
;
24-Acetyl-8,11,14-trioxa-24,27-
diazapentacyclo[19.5.1.1^22,26^.0^2,7^.0^15,20^]octacosa-
2,4,6,15(20),16,18-hexaen-28-one
;
_chemical_name_common     ?
_chemical_formula_moiety     'C25 H28 N2 O5'
_chemical_formula_sum     'C25 H28 N2 O5'
_chemical_formula_iupac     'C25 H28 N2 O5'
_chemical_formula_weight     436.49
_chemical_melting_point     ?
_symmetry_cell_setting     orthorhombic
_symmetry_space_group_name_H-M     'P b c a'
_symmetry_space_group_name_Hall     '-P 2ac 2ab'
loop_
    _symmetry_equiv_pos_as_xyz
    'x, y, z'
    '-x+1/2, -y, z+1/2'
    '-x, y+1/2, -z+1/2'
    'x+1/2, -y+1/2, -z'
    '-x, -y, -z'
    'x-1/2, y, -z-1/2'
    'x, -y-1/2, z-1/2'
    '-x-1/2, y-1/2, z'
_cell_length_a     17.1756(6)
_cell_length_b     11.1724(4)
_cell_length_c     22.6546(8)
_cell_angle_alpha     90.00
_cell_angle_beta     90.00
_cell_angle_gamma     90.00
_cell_volume     4347.3(3)
_cell_formula_units_Z     8
_cell_measurement_reflns_used     6757
_cell_measurement_theta_min     2.35
_cell_measurement_theta_max     27.60
_cell_measurement_temperature     100(2)
_exptl_crystal_description     prism
_exptl_crystal_colour     colourless
_exptl_crystal_size_max     0.30
_exptl_crystal_size_mid     0.25
_exptl_crystal_size_min     0.25
_exptl_crystal_density_diffrn     1.334
_exptl_crystal_density_meas     ?
_exptl_crystal_density_method     'not measured'
_exptl_crystal_F_000     1856
_exptl_absorpt_coefficient_mu     0.093
_exptl_absorpt_correction_type     multi-scan
_exptl_absorpt_process_details     '(SADABS; Sheldrick, 2003)'
_exptl_absorpt_correction_T_min     0.973
_exptl_absorpt_correction_T_max     0.977
_exptl_special_details
;
;
_diffrn_ambient_temperature     100(2)
_diffrn_radiation_type     MoK\a
_diffrn_radiation_wavelength     0.71073
_diffrn_radiation_source     'fine-focus sealed tube'
_diffrn_radiation_monochromator     graphite
_diffrn_measurement_device_type     'Bruker APEXII CCD'
_diffrn_measurement_method     '\f and \w scans'
_diffrn_detector_area_resol_mean     ?
_diffrn_reflns_number     54466
_diffrn_reflns_av_R_equivalents     0.0686
_diffrn_reflns_av_sigmaI/netI     0.0366
_diffrn_reflns_theta_min     1.80
_diffrn_reflns_theta_max     30.00
_diffrn_reflns_theta_full     30.00
_diffrn_measured_fraction_theta_max     1.000
_diffrn_measured_fraction_theta_full     1.000
_diffrn_reflns_limit_h_min     -24
_diffrn_reflns_limit_h_max     24
_diffrn_reflns_limit_k_min     -15
_diffrn_reflns_limit_k_max     15
_diffrn_reflns_limit_l_min     -31
_diffrn_reflns_limit_l_max     31
_refine_special_details
;
Refinement of <i>F</i>^2^ against ALL reflections. The weighted <i>R</i>-factor
<i>wR</i> and goodness of fit <i>S</i> are based on <i>F</i>^2^, conventional
<i>R</i>-factors <i>R</i> are based on <i>F</i>, with <i>F</i> set to zero for
negative <i>F</i>^2^. The threshold expression of <i>F</i>^2^ >
\s(<i>F</i>^2^) is used only for calculating <i>R</i>-factors(gt) <i>etc</i>.
and is not relevant to the choice of reflections for refinement.
<i>R</i>-factors based on <i>F</i>^2^ are statistically about twice as large
as those based on <i>F</i>, and <i>R</i>- factors based on ALL data will be
even larger.
;
_reflns_number_total     6326
_reflns_number_gt     4682
_reflns_threshold_expression     I>2\s(I)
_refine_ls_structure_factor_coef     Fsqd
_refine_ls_matrix_type     full
_refine_ls_R_factor_all     0.0647
_refine_ls_R_factor_gt     0.0415
_refine_ls_wR_factor_gt     0.0978
_refine_ls_wR_factor_ref     0.1059
_refine_ls_goodness_of_fit_ref     1.001
_refine_ls_restrained_S_all     1.001
_refine_ls_number_reflns     6326
_refine_ls_number_parameters     293
_refine_ls_number_restraints     0
_refine_ls_hydrogen_treatment     mixed
_refine_ls_weighting_scheme     calc
_refine_ls_weighting_details
           'calc w=1/[\s^2^(Fo^2^)+(0.0483P)^2^+1.18P] where P=(Fo^2^+2Fc^2^)/3'
_atom_sites_solution_hydrogens     mixed
_atom_sites_solution_primary     direct
_atom_sites_solution_secondary     difmap
_refine_ls_shift/su_max     0.000
_refine_ls_shift/su_mean     0.000
_refine_diff_density_max     0.342
_refine_diff_density_min     -0.243
_refine_ls_extinction_method     none
_refine_ls_extinction_coef     ?
loop_
    _atom_type_symbol
    _atom_type_description
    _atom_type_scat_dispersion_real
    _atom_type_scat_dispersion_imag
    _atom_type_scat_source
    'C' 'C' 0.0033 0.0016
                         'International Tables Vol C Tables 4.2.6.8 and 6.1.1.4'
    'H' 'H' 0.0000 0.0000
                         'International Tables Vol C Tables 4.2.6.8 and 6.1.1.4'
    'N' 'N' 0.0061 0.0033
                         'International Tables Vol C Tables 4.2.6.8 and 6.1.1.4'
    'O' 'O' 0.0106 0.0060
                         'International Tables Vol C Tables 4.2.6.8 and 6.1.1.4'
_computing_data_collection     'APEX2 (Bruker, 2005)'
_computing_cell_refinement     'SAINT (Bruker, 2001)'
_computing_data_reduction     'SAINT (Bruker, 2001)'
_computing_structure_solution     'SHELXTL (Sheldrick, 2008)'
_computing_structure_refinement     'SHELXTL (Sheldrick, 2008)'
_computing_molecular_graphics     'SHELXTL (Sheldrick, 2008)'
_computing_publication_material     'SHELXTL (Sheldrick, 2008)'
loop_
    _atom_site_type_symbol
    _atom_site_label
    _atom_site_fract_x
    _atom_site_fract_y
    _atom_site_fract_z
    _atom_site_U_iso_or_equiv
    _atom_site_adp_type
    _atom_site_calc_flag
    _atom_site_refinement_flags
    _atom_site_occupancy
    _atom_site_symmetry_multiplicity
    _atom_site_disorder_assembly
    _atom_site_disorder_group
    C C1 0.14643(7) 0.45850(10) 0.11628(5) 0.0150(2) Uani d . 1 1 . .
    H H1 0.1927 0.4136 0.1012 0.018 Uiso calc R 1 1 . .
    C C2 0.07641(7) 0.40656(10) 0.08499(5) 0.0176(2) Uani d . 1 1 . .
    C C3 0.08519(8) 0.30961(11) 0.04720(6) 0.0242(3) Uani d . 1 1 . .
    H H3 0.1359 0.2793 0.0398 0.029 Uiso calc R 1 1 . .
    C C4 0.02150(9) 0.25559(12) 0.01993(6) 0.0302(3) Uani d . 1 1 . .
    H H4 0.0288 0.1886 -0.0053 0.036 Uiso calc R 1 1 . .
    C C5 -0.05235(8) 0.30019(12) 0.02980(6) 0.0276(3) Uani d . 1 1 . .
    H H5 -0.0960 0.2627 0.0120 0.033 Uiso calc R 1 1 . .
    C C6 -0.06308(8) 0.39996(12) 0.06580(6) 0.0238(3) Uani d . 1 1 . .
    H H6 -0.1137 0.4321 0.0715 0.029 Uiso calc R 1 1 . .
    C C7 0.00101(7) 0.45237(11) 0.09343(5) 0.0194(2) Uani d . 1 1 . .
    O O8 -0.00310(5) 0.54876(8) 0.13029(4) 0.0238(2) Uani d . 1 1 . .
    C C9 -0.07793(7) 0.59780(13) 0.14482(6) 0.0262(3) Uani d . 1 1 . .
    H H9A -0.1115 0.5361 0.1632 0.031 Uiso calc R 1 1 . .
    H H9B -0.1042 0.6285 0.1090 0.031 Uiso calc R 1 1 . .
    C C10 -0.06217(8) 0.69751(13) 0.18737(6) 0.0273(3) Uani d . 1 1 . .
    H H10A -0.0258 0.7561 0.1696 0.033 Uiso calc R 1 1 . .
    H H10B -0.1112 0.7394 0.1973 0.033 Uiso calc R 1 1 . .
    O O11 -0.02887(5) 0.64651(8) 0.23893(4) 0.0245(2) Uani d . 1 1 . .
    C C12 0.01097(7) 0.73098(12) 0.27487(6) 0.0244(3) Uani d . 1 1 . .
    H H12A -0.0268 0.7808 0.2968 0.029 Uiso calc R 1 1 . .
    H H12B 0.0435 0.7842 0.2501 0.029 Uiso calc R 1 1 . .
    C C13 0.06106(7) 0.66211(12) 0.31701(6) 0.0235(3) Uani d . 1 1 . .
    H H13A 0.0838 0.7167 0.3468 0.028 Uiso calc R 1 1 . .
    H H13B 0.0296 0.6010 0.3378 0.028 Uiso calc R 1 1 . .
    O O14 0.12189(5) 0.60544(8) 0.28352(4) 0.01997(18) Uani d . 1 1 . .
    C C15 0.16485(7) 0.51843(11) 0.31095(5) 0.0174(2) Uani d . 1 1 . .
    C C16 0.16080(7) 0.49369(12) 0.37114(5) 0.0222(3) Uani d . 1 1 . .
    H H16 0.1278 0.5396 0.3960 0.027 Uiso calc R 1 1 . .
    C C17 0.20549(8) 0.40101(12) 0.39451(6) 0.0241(3) Uani d . 1 1 . .
    H H17 0.2017 0.3825 0.4353 0.029 Uiso calc R 1 1 . .
    C C18 0.25533(7) 0.33568(12) 0.35910(6) 0.0220(3) Uani d . 1 1 . .
    H H18 0.2856 0.2725 0.3753 0.026 Uiso calc R 1 1 . .
    C C19 0.26073(7) 0.36366(11) 0.29901(5) 0.0178(2) Uani d . 1 1 . .
    H H19 0.2962 0.3205 0.2749 0.021 Uiso calc R 1 1 . .
    C C20 0.21530(6) 0.45337(10) 0.27385(5) 0.0149(2) Uani d . 1 1 . .
    C C21 0.21819(6) 0.47517(10) 0.20788(5) 0.0139(2) Uani d . 1 1 . .
    H H21 0.2596 0.4215 0.1917 0.017 Uiso calc R 1 1 . .
    C C22 0.24208(6) 0.60694(10) 0.19154(5) 0.0144(2) Uani d . 1 1 . .
    H H22 0.2505 0.6539 0.2286 0.017 Uiso calc R 1 1 . .
    C C23 0.31604(7) 0.61447(11) 0.15252(5) 0.0174(2) Uani d . 1 1 . .
    H H23A 0.3315 0.6993 0.1480 0.021 Uiso calc R 1 1 . .
    H H23B 0.3593 0.5717 0.1723 0.021 Uiso calc R 1 1 . .
    N N24 0.30278(6) 0.56178(9) 0.09399(4) 0.0182(2) Uani d . 1 1 . .
    C C25 0.23402(7) 0.60548(11) 0.06232(5) 0.0194(2) Uani d . 1 1 . .
    H H25A 0.2272 0.5590 0.0255 0.023 Uiso calc R 1 1 . .
    H H25B 0.2417 0.6905 0.0515 0.023 Uiso calc R 1 1 . .
    C C26 0.16073(7) 0.59325(10) 0.10078(5) 0.0160(2) Uani d . 1 1 . .
    H H26 0.1145 0.6273 0.0798 0.019 Uiso calc R 1 1 . .
    N N27 0.14364(6) 0.43716(9) 0.18055(4) 0.01508(19) Uani d . 1 1 . .
    H H27 0.1049(9) 0.4816(13) 0.1957(6) 0.018 Uiso d . 1 1 . .
    C C28 0.17742(7) 0.66361(10) 0.15626(5) 0.0159(2) Uani d . 1 1 . .
    O O28 0.14686(5) 0.75881(8) 0.16807(4) 0.02178(19) Uani d . 1 1 . .
    C C29 0.35168(7) 0.48363(12) 0.06601(6) 0.0224(3) Uani d . 1 1 . .
    O O29 0.33441(7) 0.43974(10) 0.01789(4) 0.0370(3) Uani d . 1 1 . .
    C C30 0.42915(7) 0.45517(12) 0.09395(6) 0.0250(3) Uani d . 1 1 . .
    H H30A 0.4494 0.3803 0.0774 0.037 Uiso calc R 1 1 . .
    H H30B 0.4225 0.4464 0.1367 0.037 Uiso calc R 1 1 . .
    H H30C 0.4659 0.5203 0.0859 0.037 Uiso calc R 1 1 . .
loop_
    _atom_site_aniso_label
    _atom_site_aniso_U_11
    _atom_site_aniso_U_22
    _atom_site_aniso_U_33
    _atom_site_aniso_U_12
    _atom_site_aniso_U_13
    _atom_site_aniso_U_23
    C1 0.0160(5) 0.0145(5) 0.0144(5) 0.0005(4) -0.0013(4) -0.0007(4)
    C2 0.0214(6) 0.0161(5) 0.0153(5) -0.0028(4) -0.0044(4) 0.0024(4)
    C3 0.0305(7) 0.0199(6) 0.0223(6) 0.0040(5) -0.0115(5) -0.0018(5)
    C4 0.0432(8) 0.0197(6) 0.0276(7) 0.0000(6) -0.0188(6) -0.0032(5)
    C5 0.0351(7) 0.0251(7) 0.0225(6) -0.0113(6) -0.0147(6) 0.0067(5)
    C6 0.0200(6) 0.0304(7) 0.0212(6) -0.0071(5) -0.0041(5) 0.0069(5)
    C7 0.0207(6) 0.0207(6) 0.0167(5) -0.0047(5) -0.0024(4) 0.0033(4)
    O8 0.0147(4) 0.0290(5) 0.0278(5) -0.0003(3) 0.0011(3) -0.0074(4)
    C9 0.0138(5) 0.0349(7) 0.0298(7) 0.0033(5) 0.0000(5) 0.0000(6)
    C10 0.0203(6) 0.0303(7) 0.0312(7) 0.0083(5) -0.0001(5) 0.0006(6)
    O11 0.0229(4) 0.0251(5) 0.0254(5) 0.0009(4) -0.0005(4) -0.0010(4)
    C12 0.0203(6) 0.0234(6) 0.0296(7) 0.0037(5) 0.0038(5) -0.0072(5)
    C13 0.0199(6) 0.0281(7) 0.0225(6) 0.0034(5) 0.0066(5) -0.0068(5)
    O14 0.0195(4) 0.0211(4) 0.0193(4) 0.0053(3) 0.0051(3) -0.0004(3)
    C15 0.0157(5) 0.0191(5) 0.0174(5) -0.0020(4) 0.0000(4) -0.0015(4)
    C16 0.0217(6) 0.0274(6) 0.0173(6) -0.0020(5) 0.0013(5) -0.0024(5)
    C17 0.0249(6) 0.0326(7) 0.0148(5) -0.0066(5) -0.0036(5) 0.0025(5)
    C18 0.0214(6) 0.0239(6) 0.0206(6) -0.0034(5) -0.0072(5) 0.0030(5)
    C19 0.0169(5) 0.0180(5) 0.0187(5) -0.0025(4) -0.0029(4) -0.0023(4)
    C20 0.0147(5) 0.0153(5) 0.0146(5) -0.0034(4) -0.0014(4) -0.0018(4)
    C21 0.0137(5) 0.0138(5) 0.0142(5) -0.0004(4) -0.0005(4) -0.0015(4)
    C22 0.0145(5) 0.0132(5) 0.0156(5) -0.0009(4) 0.0018(4) -0.0028(4)
    C23 0.0153(5) 0.0187(5) 0.0182(5) -0.0020(4) 0.0027(4) -0.0024(4)
    N24 0.0160(5) 0.0218(5) 0.0167(5) -0.0009(4) 0.0027(4) -0.0018(4)
    C25 0.0184(5) 0.0232(6) 0.0166(5) -0.0019(5) 0.0017(4) 0.0027(5)
    C26 0.0162(5) 0.0152(5) 0.0165(5) -0.0007(4) 0.0006(4) 0.0024(4)
    N27 0.0154(4) 0.0157(5) 0.0141(4) -0.0021(4) -0.0012(4) -0.0002(3)
    C28 0.0143(5) 0.0145(5) 0.0190(5) -0.0026(4) 0.0037(4) 0.0019(4)
    O28 0.0217(4) 0.0150(4) 0.0286(5) 0.0028(3) 0.0010(4) -0.0012(3)
    C29 0.0234(6) 0.0222(6) 0.0215(6) 0.0003(5) 0.0039(5) -0.0020(5)
    O29 0.0422(6) 0.0448(6) 0.0238(5) 0.0150(5) -0.0044(4) -0.0134(4)
    C30 0.0200(6) 0.0283(7) 0.0266(6) 0.0009(5) 0.0044(5) -0.0053(5)
_geom_special_details
;
All e.s.d.'s (except the e.s.d. in the dihedral angle between two l.s. planes)
are estimated using the full covariance matrix. The cell e.s.d.'s are taken
into account individually in the estimation of e.s.d.'s in distances, angles
and torsion angles; correlations between e.s.d.'s in cell parameters are only
used when they are defined by crystal symmetry. An approximate (isotropic)
treatment of cell e.s.d.'s is used for estimating e.s.d.'s involving l.s.
planes.
;
loop_
    _geom_bond_atom_site_label_1
    _geom_bond_atom_site_label_2
    _geom_bond_site_symmetry_2
    _geom_bond_distance
    _geom_bond_publ_flag
    C1 N27 . 1.4761(14) ?
    C1 C2 . 1.5118(16) ?
    C1 C26 . 1.5653(16) ?
    C1 H1 . 1.0000 ?
    C2 C3 . 1.3888(17) ?
    C2 C7 . 1.4056(17) ?
    C3 C4 . 1.3937(18) ?
    C3 H3 . 0.9500 ?
    C4 C5 . 1.381(2) ?
    C4 H4 . 0.9500 ?
    C5 C6 . 1.394(2) ?
    C5 H5 . 0.9500 ?
    C6 C7 . 1.3950(17) ?
    C6 H6 . 0.9500 ?
    C7 O8 . 1.3646(15) ?
    O8 C9 . 1.4353(15) ?
    C9 C10 . 1.498(2) ?
    C9 H9A . 0.9900 ?
    C9 H9B . 0.9900 ?
    C10 O11 . 1.4199(16) ?
    C10 H10A . 0.9900 ?
    C10 H10B . 0.9900 ?
    O11 C12 . 1.4220(16) ?
    C12 C13 . 1.4978(19) ?
    C12 H12A . 0.9900 ?
    C12 H12B . 0.9900 ?
    C13 O14 . 1.4381(14) ?
    C13 H13A . 0.9900 ?
    C13 H13B . 0.9900 ?
    O14 C15 . 1.3694(14) ?
    C15 C16 . 1.3930(16) ?
    C15 C20 . 1.4091(16) ?
    C16 C17 . 1.3936(19) ?
    C16 H16 . 0.9500 ?
    C17 C18 . 1.3816(19) ?
    C17 H17 . 0.9500 ?
    C18 C19 . 1.3999(17) ?
    C18 H18 . 0.9500 ?
    C19 C20 . 1.3923(16) ?
    C19 H19 . 0.9500 ?
    C20 C21 . 1.5151(15) ?
    C21 N27 . 1.4843(14) ?
    C21 C22 . 1.5725(16) ?
    C21 H21 . 1.0000 ?
    C22 C28 . 1.5076(16) ?
    C22 C23 . 1.5497(15) ?
    C22 H22 . 1.0000 ?
    C23 N24 . 1.4686(15) ?
    C23 H23A . 0.9900 ?
    C23 H23B . 0.9900 ?
    N24 C29 . 1.3674(16) ?
    N24 C25 . 1.4655(15) ?
    C25 C26 . 1.5370(16) ?
    C25 H25A . 0.9900 ?
    C25 H25B . 0.9900 ?
    C26 C28 . 1.5099(16) ?
    C26 H26 . 1.0000 ?
    N27 H27 . 0.898(15) ?
    C28 O28 . 1.2159(14) ?
    C29 O29 . 1.2314(16) ?
    C29 C30 . 1.5074(18) ?
    C30 H30A . 0.9800 ?
    C30 H30B . 0.9800 ?
    C30 H30C . 0.9800 ?
loop_
    _geom_angle_atom_site_label_1
    _geom_angle_atom_site_label_2
    _geom_angle_atom_site_label_3
    _geom_angle_site_symmetry_1
    _geom_angle_site_symmetry_3
    _geom_angle
    _geom_angle_publ_flag
    N27 C1 C2 . . 112.01(9) ?
    N27 C1 C26 . . 112.44(9) ?
    C2 C1 C26 . . 112.88(9) ?
    N27 C1 H1 . . 106.3 ?
    C2 C1 H1 . . 106.3 ?
    C26 C1 H1 . . 106.3 ?
    C3 C2 C7 . . 117.89(11) ?
    C3 C2 C1 . . 120.13(11) ?
    C7 C2 C1 . . 121.96(10) ?
    C2 C3 C4 . . 121.72(13) ?
    C2 C3 H3 . . 119.1 ?
    C4 C3 H3 . . 119.1 ?
    C5 C4 C3 . . 119.53(13) ?
    C5 C4 H4 . . 120.2 ?
    C3 C4 H4 . . 120.2 ?
    C4 C5 C6 . . 120.32(12) ?
    C4 C5 H5 . . 119.8 ?
    C6 C5 H5 . . 119.8 ?
    C5 C6 C7 . . 119.60(13) ?
    C5 C6 H6 . . 120.2 ?
    C7 C6 H6 . . 120.2 ?
    O8 C7 C6 . . 124.40(12) ?
    O8 C7 C2 . . 114.73(10) ?
    C6 C7 C2 . . 120.87(12) ?
    C7 O8 C9 . . 119.20(10) ?
    O8 C9 C10 . . 105.64(10) ?
    O8 C9 H9A . . 110.6 ?
    C10 C9 H9A . . 110.6 ?
    O8 C9 H9B . . 110.6 ?
    C10 C9 H9B . . 110.6 ?
    H9A C9 H9B . . 108.7 ?
    O11 C10 C9 . . 107.69(11) ?
    O11 C10 H10A . . 110.2 ?
    C9 C10 H10A . . 110.2 ?
    O11 C10 H10B . . 110.2 ?
    C9 C10 H10B . . 110.2 ?
    H10A C10 H10B . . 108.5 ?
    C10 O11 C12 . . 113.49(10) ?
    O11 C12 C13 . . 107.48(11) ?
    O11 C12 H12A . . 110.2 ?
    C13 C12 H12A . . 110.2 ?
    O11 C12 H12B . . 110.2 ?
    C13 C12 H12B . . 110.2 ?
    H12A C12 H12B . . 108.5 ?
    O14 C13 C12 . . 107.90(10) ?
    O14 C13 H13A . . 110.1 ?
    C12 C13 H13A . . 110.1 ?
    O14 C13 H13B . . 110.1 ?
    C12 C13 H13B . . 110.1 ?
    H13A C13 H13B . . 108.4 ?
    C15 O14 C13 . . 117.69(9) ?
    O14 C15 C16 . . 123.92(11) ?
    O14 C15 C20 . . 115.27(10) ?
    C16 C15 C20 . . 120.81(11) ?
    C15 C16 C17 . . 119.46(12) ?
    C15 C16 H16 . . 120.3 ?
    C17 C16 H16 . . 120.3 ?
    C18 C17 C16 . . 120.88(12) ?
    C18 C17 H17 . . 119.6 ?
    C16 C17 H17 . . 119.6 ?
    C17 C18 C19 . . 119.19(12) ?
    C17 C18 H18 . . 120.4 ?
    C19 C18 H18 . . 120.4 ?
    C20 C19 C18 . . 121.45(11) ?
    C20 C19 H19 . . 119.3 ?
    C18 C19 H19 . . 119.3 ?
    C19 C20 C15 . . 118.16(10) ?
    C19 C20 C21 . . 120.07(10) ?
    C15 C20 C21 . . 121.71(10) ?
    N27 C21 C20 . . 109.71(9) ?
    N27 C21 C22 . . 113.25(9) ?
    C20 C21 C22 . . 113.03(9) ?
    N27 C21 H21 . . 106.8 ?
    C20 C21 H21 . . 106.8 ?
    C22 C21 H21 . . 106.8 ?
    C28 C22 C23 . . 106.18(9) ?
    C28 C22 C21 . . 109.01(9) ?
    C23 C22 C21 . . 113.51(9) ?
    C28 C22 H22 . . 109.3 ?
    C23 C22 H22 . . 109.3 ?
    C21 C22 H22 . . 109.3 ?
    N24 C23 C22 . . 111.47(9) ?
    N24 C23 H23A . . 109.3 ?
    C22 C23 H23A . . 109.3 ?
    N24 C23 H23B . . 109.3 ?
    C22 C23 H23B . . 109.3 ?
    H23A C23 H23B . . 108.0 ?
    C29 N24 C25 . . 118.73(10) ?
    C29 N24 C23 . . 125.40(10) ?
    C25 N24 C23 . . 115.69(9) ?
    N24 C25 C26 . . 110.66(9) ?
    N24 C25 H25A . . 109.5 ?
    C26 C25 H25A . . 109.5 ?
    N24 C25 H25B . . 109.5 ?
    C26 C25 H25B . . 109.5 ?
    H25A C25 H25B . . 108.1 ?
    C28 C26 C25 . . 105.67(9) ?
    C28 C26 C1 . . 110.10(9) ?
    C25 C26 C1 . . 109.95(9) ?
    C28 C26 H26 . . 110.3 ?
    C25 C26 H26 . . 110.3 ?
    C1 C26 H26 . . 110.3 ?
    C1 N27 C21 . . 109.71(9) ?
    C1 N27 H27 . . 108.2(9) ?
    C21 N27 H27 . . 108.8(9) ?
    O28 C28 C22 . . 124.66(11) ?
    O28 C28 C26 . . 123.82(11) ?
    C22 C28 C26 . . 111.26(9) ?
    O29 C29 N24 . . 121.11(12) ?
    O29 C29 C30 . . 120.02(12) ?
    N24 C29 C30 . . 118.83(11) ?
    C29 C30 H30A . . 109.5 ?
    C29 C30 H30B . . 109.5 ?
    H30A C30 H30B . . 109.5 ?
    C29 C30 H30C . . 109.5 ?
    H30A C30 H30C . . 109.5 ?
    H30B C30 H30C . . 109.5 ?
loop_
    _geom_torsion_atom_site_label_1
    _geom_torsion_atom_site_label_2
    _geom_torsion_atom_site_label_3
    _geom_torsion_atom_site_label_4
    _geom_torsion_site_symmetry_1
    _geom_torsion_site_symmetry_2
    _geom_torsion_site_symmetry_3
    _geom_torsion_site_symmetry_4
    _geom_torsion
    _geom_torsion_publ_flag
    N27 C1 C2 C3 . . . . -111.77(12) ?
    C26 C1 C2 C3 . . . . 120.11(12) ?
    N27 C1 C2 C7 . . . . 67.29(14) ?
    C26 C1 C2 C7 . . . . -60.83(14) ?
    C7 C2 C3 C4 . . . . -2.39(19) ?
    C1 C2 C3 C4 . . . . 176.71(12) ?
    C2 C3 C4 C5 . . . . 1.0(2) ?
    C3 C4 C5 C6 . . . . 1.3(2) ?
    C4 C5 C6 C7 . . . . -2.06(19) ?
    C5 C6 C7 O8 . . . . -178.82(11) ?
    C5 C6 C7 C2 . . . . 0.61(18) ?
    C3 C2 C7 O8 . . . . -178.95(11) ?
    C1 C2 C7 O8 . . . . 1.97(16) ?
    C3 C2 C7 C6 . . . . 1.57(18) ?
    C1 C2 C7 C6 . . . . -177.51(11) ?
    C6 C7 O8 C9 . . . . 3.31(18) ?
    C2 C7 O8 C9 . . . . -176.15(11) ?
    C7 O8 C9 C10 . . . . 177.69(11) ?
    O8 C9 C10 O11 . . . . -63.66(13) ?
    C9 C10 O11 C12 . . . . 161.37(10) ?
    C10 O11 C12 C13 . . . . -164.28(10) ?
    O11 C12 C13 O14 . . . . 68.21(13) ?
    C12 C13 O14 C15 . . . . -166.84(10) ?
    C13 O14 C15 C16 . . . . -9.56(17) ?
    C13 O14 C15 C20 . . . . 170.68(10) ?
    O14 C15 C16 C17 . . . . 178.30(11) ?
    C20 C15 C16 C17 . . . . -1.95(18) ?
    C15 C16 C17 C18 . . . . 1.83(19) ?
    C16 C17 C18 C19 . . . . 0.10(19) ?
    C17 C18 C19 C20 . . . . -1.97(18) ?
    C18 C19 C20 C15 . . . . 1.83(17) ?
    C18 C19 C20 C21 . . . . -175.45(10) ?
    O14 C15 C20 C19 . . . . 179.92(10) ?
    C16 C15 C20 C19 . . . . 0.15(17) ?
    O14 C15 C20 C21 . . . . -2.85(16) ?
    C16 C15 C20 C21 . . . . 177.38(11) ?
    C19 C20 C21 N27 . . . . 110.05(11) ?
    C15 C20 C21 N27 . . . . -67.13(13) ?
    C19 C20 C21 C22 . . . . -122.51(11) ?
    C15 C20 C21 C22 . . . . 60.31(14) ?
    N27 C21 C22 C28 . . . . 5.27(12) ?
    C20 C21 C22 C28 . . . . -120.29(10) ?
    N27 C21 C22 C23 . . . . -112.85(10) ?
    C20 C21 C22 C23 . . . . 121.59(10) ?
    C28 C22 C23 N24 . . . . -53.90(12) ?
    C21 C22 C23 N24 . . . . 65.84(12) ?
    C22 C23 N24 C29 . . . . -133.39(12) ?
    C22 C23 N24 C25 . . . . 51.51(13) ?
    C29 N24 C25 C26 . . . . 131.12(11) ?
    C23 N24 C25 C26 . . . . -53.45(13) ?
    N24 C25 C26 C28 . . . . 57.62(12) ?
    N24 C25 C26 C1 . . . . -61.17(12) ?
    N27 C1 C26 C28 . . . . 6.70(13) ?
    C2 C1 C26 C28 . . . . 134.60(10) ?
    N27 C1 C26 C25 . . . . 122.73(10) ?
    C2 C1 C26 C25 . . . . -109.37(11) ?
    C2 C1 N27 C21 . . . . 172.45(9) ?
    C26 C1 N27 C21 . . . . -59.19(12) ?
    C20 C21 N27 C1 . . . . 179.95(9) ?
    C22 C21 N27 C1 . . . . 52.63(12) ?
    C23 C22 C28 O28 . . . . -110.25(12) ?
    C21 C22 C28 O28 . . . . 127.11(12) ?
    C23 C22 C28 C26 . . . . 64.03(11) ?
    C21 C22 C28 C26 . . . . -58.60(11) ?
    C25 C26 C28 O28 . . . . 108.24(12) ?
    C1 C26 C28 O28 . . . . -133.08(11) ?
    C25 C26 C28 C22 . . . . -66.11(11) ?
    C1 C26 C28 C22 . . . . 52.58(12) ?
    C25 N24 C29 O29 . . . . -8.16(18) ?
    C23 N24 C29 O29 . . . . 176.88(12) ?
    C25 N24 C29 C30 . . . . 169.51(11) ?
    C23 N24 C29 C30 . . . . -5.45(18) ?
loop_
    _geom_hbond_atom_site_label_D
    _geom_hbond_atom_site_label_H
    _geom_hbond_atom_site_label_A
    _geom_hbond_site_symmetry_A
    _geom_hbond_distance_DH
    _geom_hbond_distance_HA
    _geom_hbond_distance_DA
    _geom_hbond_angle_DHA
    _geom_hbond_publ_flag
    N27 H27 O8 . 0.90(2) 2.49(2) 3.0337(13) 119.0(10)
                                                   yes
    N27 H27 O14 . 0.90(2) 2.440(10)
                                  3.0193(13) 122.0(10)
                                                    yes
    C21 H21 O28 8_655 1.00 2.48 3.4683(14) 168 yes
    C30 H30B O28 8_655 0.98 2.51 3.0556(16) 115 yes
_iucr_refine_instructions_details
;
TITL I in Pbca
CELL 0.71073  17.1756  11.1724  22.6546  90.000  90.000  90.000
ZERR    8.00   0.0006   0.0004   0.0008   0.000   0.000   0.000
LATT  1
SYMM 0.5-X, -Y, 0.5+Z
SYMM -X, 0.5+Y, 0.5-Z
SYMM 0.5+X, 0.5-Y, -Z
SFAC C H N O
UNIT 200 224 16 40
TEMP -173.0
SIZE 0.25 0.25 0.30
L.S. 12
BOND $H
ACTA
CONF
HTAB
WGHT    0.048300    1.180000
FVAR       0.12971
C1    1    0.146430    0.458500    0.116279    11.00000    0.01602    0.01452 =
         0.01437   -0.00069   -0.00130    0.00053
AFIX  13
H1    2    0.192747    0.413643    0.101245    11.00000   -1.20000
AFIX   0
C2    1    0.076410    0.406562    0.084987    11.00000    0.02137    0.01609 =
         0.01531    0.00243   -0.00444   -0.00282
C3    1    0.085186    0.309606    0.047204    11.00000    0.03049    0.01987 =
         0.02226   -0.00180   -0.01154    0.00397
AFIX  43
H3    2    0.135925    0.279315    0.039753    11.00000   -1.20000
AFIX   0
C4    1    0.021499    0.255585    0.019933    11.00000    0.04320    0.01973 =
         0.02764   -0.00316   -0.01882   -0.00002
AFIX  43
H4    2    0.028838    0.188556   -0.005262    11.00000   -1.20000
AFIX   0
C5    1   -0.052345    0.300185    0.029797    11.00000    0.03510    0.02513 =
         0.02253    0.00665   -0.01472   -0.01134
AFIX  43
H5    2   -0.096043    0.262665    0.011951    11.00000   -1.20000
AFIX   0
C6    1   -0.063080    0.399963    0.065803    11.00000    0.01997    0.03038 =
         0.02118    0.00694   -0.00405   -0.00712
AFIX  43
H6    2   -0.113735    0.432098    0.071501    11.00000   -1.20000
AFIX   0
C7    1    0.001006    0.452373    0.093428    11.00000    0.02067    0.02075 =
         0.01671    0.00328   -0.00238   -0.00467
O8    4   -0.003104    0.548765    0.130292    11.00000    0.01468    0.02899 =
         0.02781   -0.00736    0.00109   -0.00027
C9    1   -0.077930    0.597803    0.144819    11.00000    0.01384    0.03491 =
         0.02983    0.00003   -0.00004    0.00328
AFIX  23
H9A   2   -0.111481    0.536142    0.163201    11.00000   -1.20000
H9B   2   -0.104169    0.628544    0.108985    11.00000   -1.20000
AFIX   0
C10   1   -0.062168    0.697505    0.187368    11.00000    0.02032    0.03033 =
         0.03117    0.00057   -0.00010    0.00830
AFIX  23
H10A  2   -0.025791    0.756097    0.169644    11.00000   -1.20000
H10B  2   -0.111219    0.739420    0.197338    11.00000   -1.20000
AFIX   0
O11   4   -0.028874    0.646509    0.238931    11.00000    0.02293    0.02510 =
         0.02540   -0.00098   -0.00055    0.00093
C12   1    0.010975    0.730982    0.274872    11.00000    0.02030    0.02337 =
         0.02960   -0.00720    0.00378    0.00369
AFIX  23
H12A  2   -0.026846    0.780847    0.296843    11.00000   -1.20000
H12B  2    0.043498    0.784183    0.250107    11.00000   -1.20000
AFIX   0
C13   1    0.061059    0.662108    0.317008    11.00000    0.01992    0.02811 =
         0.02253   -0.00685    0.00658    0.00341
AFIX  23
H13A  2    0.083808    0.716744    0.346777    11.00000   -1.20000
H13B  2    0.029595    0.601006    0.337807    11.00000   -1.20000
AFIX   0
O14   4    0.121893    0.605435    0.283523    11.00000    0.01948    0.02111 =
         0.01933   -0.00040    0.00507    0.00531
C15   1    0.164850    0.518435    0.310948    11.00000    0.01571    0.01912 =
         0.01740   -0.00152    0.00001   -0.00195
C16   1    0.160795    0.493694    0.371136    11.00000    0.02169    0.02743 =
         0.01734   -0.00241    0.00130   -0.00199
AFIX  43
H16   2    0.127826    0.539630    0.396046    11.00000   -1.20000
AFIX   0
C17   1    0.205494    0.401014    0.394509    11.00000    0.02485    0.03260 =
         0.01476    0.00249   -0.00360   -0.00662
AFIX  43
H17   2    0.201652    0.382511    0.435335    11.00000   -1.20000
AFIX   0
C18   1    0.255325    0.335678    0.359098    11.00000    0.02139    0.02391 =
         0.02059    0.00295   -0.00717   -0.00335
AFIX  43
H18   2    0.285552    0.272533    0.375332    11.00000   -1.20000
AFIX   0
C19   1    0.260730    0.363660    0.299007    11.00000    0.01689    0.01797 =
         0.01867   -0.00230   -0.00287   -0.00249
AFIX  43
H19   2    0.296178    0.320488    0.274863    11.00000   -1.20000
AFIX   0
C20   1    0.215296    0.453372    0.273850    11.00000    0.01468    0.01529 =
         0.01462   -0.00181   -0.00140   -0.00336
C21   1    0.218191    0.475170    0.207876    11.00000    0.01371    0.01377 =
         0.01422   -0.00153   -0.00054   -0.00035
AFIX  13
H21   2    0.259609    0.421524    0.191675    11.00000   -1.20000
AFIX   0
C22   1    0.242081    0.606943    0.191536    11.00000    0.01449    0.01321 =
         0.01564   -0.00281    0.00178   -0.00090
AFIX  13
H22   2    0.250516    0.653884    0.228571    11.00000   -1.20000
AFIX   0
C23   1    0.316037    0.614471    0.152524    11.00000    0.01532    0.01866 =
         0.01822   -0.00242    0.00270   -0.00196
AFIX  23
H23A  2    0.331468    0.699344    0.147956    11.00000   -1.20000
H23B  2    0.359282    0.571713    0.172274    11.00000   -1.20000
AFIX   0
N24   3    0.302778    0.561785    0.093990    11.00000    0.01601    0.02183 =
         0.01670   -0.00178    0.00272   -0.00094
C25   1    0.234025    0.605476    0.062317    11.00000    0.01840    0.02318 =
         0.01663    0.00274    0.00171   -0.00193
AFIX  23
H25A  2    0.227172    0.559021    0.025468    11.00000   -1.20000
H25B  2    0.241664    0.690526    0.051506    11.00000   -1.20000
AFIX   0
C26   1    0.160732    0.593254    0.100776    11.00000    0.01621    0.01522 =
         0.01647    0.00239    0.00059   -0.00071
AFIX  13
H26   2    0.114505    0.627294    0.079839    11.00000   -1.20000
AFIX   0
N27   3    0.143645    0.437162    0.180546    11.00000    0.01544    0.01570 =
         0.01409   -0.00020   -0.00124   -0.00212
H27   2    0.104919    0.481554    0.195697    11.00000   -1.20000
C28   1    0.177423    0.663609    0.156257    11.00000    0.01432    0.01448 =
         0.01902    0.00186    0.00372   -0.00264
O28   4    0.146857    0.758810    0.168070    11.00000    0.02170    0.01501 =
         0.02862   -0.00115    0.00102    0.00277
C29   1    0.351678    0.483629    0.066006    11.00000    0.02336    0.02215 =
         0.02155   -0.00201    0.00394    0.00032
O29   4    0.334413    0.439743    0.017894    11.00000    0.04224    0.04481 =
         0.02385   -0.01344   -0.00440    0.01498
C30   1    0.429145    0.455167    0.093950    11.00000    0.01997    0.02834 =
         0.02663   -0.00530    0.00440    0.00095
AFIX 137
H30A  2    0.449419    0.380322    0.077439    11.00000   -1.50000
H30B  2    0.422505    0.446408    0.136697    11.00000   -1.50000
H30C  2    0.465876    0.520266    0.085882    11.00000   -1.50000
HKLF 4
REM I in Pbca
REM R1 =  0.0415 for   4682 Fo > 4sig(Fo)  and  0.0647 for all   6326 data
REM    293 parameters refined using      0 restraints
END
WGHT      0.0483      0.8547
REM Highest difference peak  0.342,  deepest hole -0.243,  1-sigma level  0.049
Q1    1   0.1094  0.4352  0.1032  11.00000  0.05    0.34
Q2    1   0.1633  0.5036  0.3406  11.00000  0.05    0.33
Q3    1   0.2159  0.4699  0.2434  11.00000  0.05    0.33
Q4    1   0.1702  0.6302  0.1274  11.00000  0.05    0.32
Q5    1   0.2610  0.3659  0.3302  11.00000  0.05    0.32
Q6    1  -0.0283  0.4358  0.0712  11.00000  0.05    0.30
Q7    1   0.2231  0.5470  0.1999  11.00000  0.05    0.29
Q8    1   0.2117  0.6300  0.1716  11.00000  0.05    0.29
Q9    1   0.1908  0.4780  0.2957  11.00000  0.05    0.29
Q10   1   0.2773  0.6065  0.1725  11.00000  0.05    0.29
Q11   1   0.0415  0.6938  0.2941  11.00000  0.05    0.28
Q12   1   0.2396  0.4136  0.2919  11.00000  0.05    0.25
Q13   1   0.0383  0.4228  0.0936  11.00000  0.05    0.25
Q14   1   0.1518  0.5261  0.1096  11.00000  0.05    0.25
Q15   1   0.3120  0.5849  0.1212  11.00000  0.05    0.24
Q16   1   0.3244  0.5254  0.0812  11.00000  0.05    0.24
Q17   1   0.2365  0.3563 -0.0340  11.00000  0.05    0.24
Q18   1  -0.0481  0.3431  0.0509  11.00000  0.05    0.23
Q19   1   0.1969  0.6058  0.0828  11.00000  0.05    0.23
Q20   1   0.0816  0.3407  0.0800  11.00000  0.05    0.22
;
