# Supplementary material for: 24-Acetyl-8,11,14-trioxa-24,27-diaza­penta­cyclo­[19.5.1.122,26.02,7.015,20]octa­cosa-2,4,6,15(20),16,18-hexaen-28-one
Source: Acta Crystallogr Sect E Struct Rep Online. 2012 Jun 23;68(Pt 7):o2165–6. doi: 10.1107/S1600536812027274 (PMC3393972; doi:10.1107/S1600536812027274)
Supplement: Supplementary file 2 [file e-68-o2165-Isup2.hkl]

# 
# h,k,l, Fc-squared, Fo-squared, sigma(Fo-squared) and status flag 
# 
data_I
_shelx_title ' 232AK in Pbca' 
_shelx_refln_list_code          4 
_shelx_F_calc_maximum      241.54 
_exptl_crystal_F_000      1856.00 
_reflns_d_resolution_high  0.7107 
 
loop_ 
 _symmetry_equiv_pos_as_xyz 
 'x, y, z' 
 '-x+1/2, -y, z+1/2' 
 '-x, y+1/2, -z+1/2' 
 'x+1/2, -y+1/2, -z' 
 '-x, -y, -z' 
 'x-1/2, y, -z-1/2' 
 'x, -y-1/2, z-1/2' 
 '-x-1/2, y-1/2, z' 
 
_cell_length_a    17.1756 
_cell_length_b    11.1724 
_cell_length_c    22.6546 
_cell_angle_alpha  90.000 
_cell_angle_beta   90.000 
_cell_angle_gamma  90.000 
 
_shelx_F_squared_multiplier     1.000 
 
loop_ 
 _refln_index_h 
 _refln_index_k 
 _refln_index_l 
 _refln_F_squared_calc 
 _refln_F_squared_meas 
 _refln_F_squared_sigma 
 _refln_observed_status 
   2   0   0     2739.43     2866.42     57.18 o 
   4   0   0     3837.48     3950.90     81.53 o 
   6   0   0    10882.83    11105.44    218.21 o 
   8   0   0       34.87       31.08     11.07 o 
  10   0   0    10511.00    11191.84    228.42 o 
  12   0   0    11383.85    11270.61    234.36 o 
  14   0   0     8239.88     7865.39    175.67 o 
  16   0   0      688.52      716.32     43.35 o 
  18   0   0       42.22       44.49     22.04 o 
  20   0   0      120.04      119.25     34.51 o 
  22   0   0      744.61      755.40    107.57 o 
  24   0   0        3.97        0.00     54.08 o 
   2   1   0     2577.21     2489.64     63.26 o 
   4   1   0     4689.31     4620.71     66.83 o 
   6   1   0     3725.29     3743.53     58.24 o 
   8   1   0      981.86     1089.81     43.24 o 
  10   1   0       52.47       72.02     11.37 o 
  12   1   0     6319.00     6294.98    100.51 o 
  14   1   0       44.93       24.09     12.38 o 
  16   1   0     4475.03     4473.22     82.06 o 
  18   1   0      865.78      900.15     35.22 o 
  20   1   0       69.62       99.47     22.88 o 
  22   1   0     1014.27     1059.16     67.95 o 
  24   1   0        1.20       47.58     38.91 o 
   0   2   0    56633.10    53396.48    859.21 o 
   2   2   0    42872.80    40059.39    527.39 o 
   4   2   0     8210.08     7648.33    107.44 o 
   6   2   0    13227.28    13554.99    187.02 o 
   8   2   0       58.72       54.65      8.84 o 
  10   2   0      577.02      595.80     29.59 o 
  12   2   0     1263.93     1248.14     32.95 o 
  14   2   0     4902.49     4840.24     85.85 o 
  16   2   0      447.82      487.67     26.11 o 
  18   2   0      952.32     1019.33     37.57 o 
  20   2   0      107.46      148.72     25.32 o 
  22   2   0       61.90       33.96     27.03 o 
   2   3   0     1634.49     1732.08     29.75 o 
   4   3   0     8115.42     7981.69    113.24 o 
   6   3   0     2701.45     2612.90     45.23 o 
   8   3   0      256.84      342.95     16.13 o 
  10   3   0       80.58       41.24     10.25 o 
  12   3   0      426.56      419.83     25.42 o 
  14   3   0      532.64      470.32     24.54 o 
  16   3   0     9482.26     9224.82    146.29 o 
  18   3   0     2238.82     2051.47     51.66 o 
  20   3   0      242.16      240.88     29.54 o 
  22   3   0       27.73       13.06     32.22 o 
   0   4   0     1745.42     1841.76     62.78 o 
   2   4   0     9029.31     9046.46    127.01 o 
   4   4   0     4369.38     4608.55     70.77 o 
   6   4   0    31591.35    33467.34    449.54 o 
   8   4   0     1504.02     1567.49     34.25 o 
  10   4   0       13.57       13.36      9.56 o 
  12   4   0       24.59       25.23     11.73 o 
  14   4   0     5974.74     5938.35    100.50 o 
  16   4   0     4226.12     4070.91     78.11 o 
  18   4   0     1021.10     1108.48     53.26 o 
  20   4   0     1078.28     1305.23     70.71 o 
  22   4   0       69.88       98.06     31.72 o 
   2   5   0       50.60       51.39      6.54 o 
   4   5   0     2757.10     2951.40     50.40 o 
   6   5   0     2354.09     2453.18     45.70 o 
   8   5   0     4563.77     4484.72     89.44 o 
  10   5   0     2403.05     2415.14     49.62 o 
  12   5   0      455.25      416.11     24.99 o 
  14   5   0      609.65      650.09     29.35 o 
  16   5   0        1.11        0.00     12.64 o 
  18   5   0      123.15      142.07     21.47 o 
  20   5   0       65.40       51.75     26.68 o 
  22   5   0      353.79      417.13     46.88 o 
   0   6   0    13248.08    12767.02    318.75 o 
   2   6   0       87.55      108.56      7.94 o 
   4   6   0      748.53      627.47     25.85 o 
   6   6   0     1013.61     1006.17     35.75 o 
   8   6   0      932.20     1028.04     38.52 o 
  10   6   0     1168.04     1132.20     32.86 o 
  12   6   0       13.52       10.67     12.17 o 
  14   6   0     2148.22     1855.67     55.62 o 
  16   6   0      220.64      161.45     19.45 o 
  18   6   0      501.47      468.62     32.73 o 
  20   6   0       33.36        0.00     24.02 o 
  22   6   0       15.35       59.47     36.15 o 
   2   7   0     1243.63     1229.47     31.91 o 
   4   7   0      717.25      747.01     24.66 o 
   6   7   0     1593.07     1559.41     36.41 o 
   8   7   0       83.98       74.34     16.35 o 
  10   7   0     8018.85     7374.98    118.59 o 
  12   7   0     1821.07     1667.58     43.07 o 
  14   7   0      251.65      258.35     24.71 o 
  16   7   0        5.03       10.42     14.84 o 
  18   7   0      189.19      194.71     27.02 o 
  20   7   0       17.88        0.00     25.30 o 
   0   8   0       46.19       61.06     23.78 o 
   2   8   0      897.60     1080.51     30.65 o 
   4   8   0        7.59        0.00     13.55 o 
   6   8   0      109.09      121.63     13.35 o 
   8   8   0     2029.71     2093.96     46.88 o 
  10   8   0      943.88      883.82     32.33 o 
  12   8   0       64.83       51.84     17.43 o 
  14   8   0     1820.22     1669.51     46.34 o 
  16   8   0      471.36      517.33     30.42 o 
  18   8   0      103.01      118.94     27.27 o 
  20   8   0      302.06      338.28     43.75 o 
   2   9   0      826.20      905.24     43.54 o 
   4   9   0       41.62       23.49     11.88 o 
   6   9   0      866.03      874.04     69.51 o 
   8   9   0      256.47      268.13     32.52 o 
  10   9   0     2432.01     2303.92     63.50 o 
  12   9   0      666.67      651.10     35.57 o 
  14   9   0        8.98        0.00     20.40 o 
  16   9   0      816.43      730.10     40.48 o 
  18   9   0       95.12      100.05     31.00 o 
   0  10   0      262.87      235.86     36.63 o 
   2  10   0      408.73      370.62     31.40 o 
   4  10   0     2088.47     2143.73     66.22 o 
   6  10   0     5294.46     4986.24    116.06 o 
   8  10   0     2566.22     2522.12     74.64 o 
  10  10   0      363.92      392.30     36.96 o 
  12  10   0       48.95       62.85     18.28 o 
  14  10   0      373.19      322.08     29.19 o 
  16  10   0       41.56       49.25     20.13 o 
  18  10   0      134.79      197.38     37.26 o 
   2  11   0       15.87        4.36     17.56 o 
   4  11   0      174.65      179.18     26.17 o 
   6  11   0      140.65      139.45     25.06 o 
   8  11   0      528.80      596.90     45.43 o 
  10  11   0     1938.84     2166.91     71.97 o 
  12  11   0        0.30        0.00     20.85 o 
  14  11   0        0.87        0.00     20.11 o 
  16  11   0        0.01        0.00     25.41 o 
   0  12   0        0.02        0.00     24.16 o 
   2  12   0       68.76       54.27     21.74 o 
   4  12   0      746.38      704.01     52.41 o 
   6  12   0      101.96       77.63     23.25 o 
   8  12   0      216.00      239.31     30.76 o 
  10  12   0      369.50      362.36     36.81 o 
  12  12   0      341.55      373.71     38.21 o 
  14  12   0      422.82      448.24     41.25 o 
   2  13   0     1259.15     1385.88     77.72 o 
   4  13   0     1044.63      938.95     54.89 o 
   6  13   0      350.42      424.39     46.00 o 
   8  13   0     1357.14     1420.09     88.96 o 
  10  13   0       47.38       34.52     24.28 o 
  12  13   0      268.05      338.40     38.03 o 
   0  14   0     2951.33     3158.72    206.53 o 
   2  14   0       76.87       78.91     35.26 o 
   4  14   0        1.70        6.12     22.07 o 
   6  14   0      202.05      229.85     39.80 o 
   8  14   0       79.89       75.58     30.28 o 
  10  14   0       11.92       35.57     32.28 o 
   2  15   0      194.35      189.14     35.29 o 
   4  15   0      388.48      421.22     42.68 o 
   6  15   0        5.29       39.04     25.93 o 
   1   1   1     7163.70     6639.98     70.99 o 
   2   1   1    21249.44    20557.74    192.08 o 
   3   1   1    29652.76    28880.10    269.40 o 
   4   1   1    29634.43    29265.15    274.42 o 
   5   1   1     2020.81     2116.55     25.14 o 
   6   1   1     3964.96     3946.72     43.02 o 
   7   1   1        3.12        4.29      4.52 o 
   8   1   1        2.77        1.92      4.85 o 
   9   1   1     5675.49     5858.46     63.75 o 
  10   1   1     1744.78     1735.80     25.91 o 
  11   1   1       14.07       14.36      6.55 o 
  12   1   1     2631.97     2530.59     35.62 o 
  13   1   1     3998.83     3958.62     50.12 o 
  14   1   1      288.22      303.09     14.17 o 
  15   1   1       72.28       65.19      9.98 o 
  16   1   1      162.92      151.41     12.26 o 
  17   1   1      821.21      797.79     23.42 o 
  18   1   1      719.80      767.26     27.22 o 
  19   1   1       90.55      117.00     18.23 o 
  20   1   1      903.14      906.21     42.57 o 
  21   1   1      556.97      618.84     33.35 o 
  22   1   1      377.29      406.41     32.07 o 
  23   1   1       82.15      108.83     29.97 o 
  24   1   1      207.57      180.71     35.69 o 
   0   2   1    20090.75    18889.69    275.50 o 
   1   2   1    11122.36    10340.67     94.58 o 
   2   2   1    11336.93    11318.55    108.30 o 
   3   2   1    47943.94    45941.72    428.15 o 
   4   2   1      390.50      366.80      8.72 o 
   5   2   1     3123.93     3067.40     34.49 o 
   6   2   1     3951.65     4113.98     45.16 o 
   7   2   1      149.60      230.34      8.88 o 
   8   2   1      176.34      189.44     12.91 o 
   9   2   1      130.95      167.21      9.29 o 
  10   2   1      315.53      376.38     12.79 o 
  11   2   1      401.84      444.88     15.25 o 
  12   2   1       16.24       19.92      7.42 o 
  13   2   1       26.52       27.95      8.48 o 
  14   2   1     2710.18     2635.75     38.83 o 
  15   2   1     2643.83     2730.78     40.52 o 
  16   2   1     1131.82     1062.00     26.55 o 
  17   2   1       82.26       57.67     10.66 o 
  18   2   1       71.57       58.16     12.61 o 
  19   2   1       44.31       47.83     13.40 o 
  20   2   1      743.18      726.69     31.87 o 
  21   2   1      216.05      256.39     23.90 o 
  22   2   1        6.85       10.49     20.41 o 
  23   2   1       33.62       62.47     23.47 o 
   1   3   1     8194.16     8220.48     84.42 o 
   2   3   1     3324.35     3281.04     35.40 o 
   3   3   1     8298.83     8236.18     81.78 o 
   4   3   1     3086.04     3250.21     36.46 o 
   5   3   1     1341.89     1307.42     18.93 o 
   6   3   1     2809.26     2955.00     35.15 o 
   7   3   1     3278.24     3636.36     42.33 o 
   8   3   1      810.35      764.28     15.52 o 
   9   3   1     5040.48     5383.02     62.98 o 
  10   3   1     1197.68     1182.49     21.25 o 
  11   3   1       90.57      113.54     11.26 o 
  12   3   1      857.31      923.13     27.57 o 
  13   3   1      579.50      611.66     18.70 o 
  14   3   1     1182.15     1180.81     24.43 o 
  15   3   1     1021.53     1010.67     24.73 o 
  16   3   1       52.97       56.51     10.53 o 
  17   3   1        5.55        0.00      9.13 o 
  18   3   1      534.63      554.53     22.26 o 
  19   3   1      162.53      145.06     16.39 o 
  20   3   1        5.92       12.35     14.99 o 
  21   3   1       95.28      112.44     20.08 o 
  22   3   1       57.19       23.38     22.87 o 
  23   3   1      191.21      201.74     35.57 o 
   0   4   1     6908.10     6636.37    105.40 o 
   1   4   1     1341.17     1218.90     17.63 o 
   2   4   1     1658.67     1586.00     20.45 o 
   3   4   1     2029.39     2129.58     28.73 o 
   4   4   1      141.95      155.68      7.18 o 
   5   4   1     1260.73     1254.58     19.28 o 
   6   4   1       37.18       50.74      6.78 o 
   7   4   1      244.22      217.33      9.68 o 
   8   4   1     3264.41     3322.67     41.19 o 
   9   4   1     1990.36     2059.88     29.97 o 
  10   4   1      516.89      571.50     17.02 o 
  11   4   1     2192.92     2015.36     32.24 o 
  12   4   1      675.63      668.31     19.42 o 
  13   4   1      119.32      125.87     11.42 o 
  14   4   1     2602.75     2498.72     38.28 o 
  15   4   1       30.22       28.69      9.22 o 
  16   4   1      278.17      267.85     14.90 o 
  17   4   1        4.41        9.92      9.69 o 
  18   4   1      142.60      171.59     14.77 o 
  19   4   1       49.37       82.88     14.96 o 
  20   4   1      145.07      161.49     20.66 o 
  21   4   1       62.92       73.03     20.23 o 
  22   4   1        2.85       27.27     19.34 o 
  23   4   1        7.80        0.00     21.35 o 
   1   5   1      317.12      358.33     10.71 o 
   2   5   1      185.16      206.31      9.62 o 
   3   5   1      326.19      379.67     10.19 o 
   4   5   1      338.13      411.64     11.34 o 
   5   5   1     1065.55     1083.42     21.70 o 
   6   5   1     1892.82     1973.87     30.77 o 
   7   5   1      812.08      716.47     15.95 o 
   8   5   1       29.38       37.96      6.95 o 
   9   5   1      774.19      774.53     18.22 o 
  10   5   1     2113.12     2179.44     32.74 o 
  11   5   1      320.37      300.91     13.80 o 
  12   5   1      812.00      749.08     20.73 o 
  13   5   1     4294.11     3996.68     52.66 o 
  14   5   1      619.85      634.34     20.51 o 
  15   5   1      264.78      264.24     14.65 o 
  16   5   1        4.07       14.51      9.50 o 
  17   5   1        4.29        0.00      9.65 o 
  18   5   1        1.09        0.58     10.52 o 
  19   5   1       13.23       18.99     14.00 o 
  20   5   1       39.24       29.21     16.08 o 
  21   5   1       91.53      107.50     22.40 o 
  22   5   1      225.84      282.58     29.46 o 
   0   6   1    12292.97    12645.51    196.48 o 
   1   6   1     8080.80     8281.75     94.70 o 
   2   6   1     1453.98     1493.95     24.26 o 
   3   6   1       86.06       94.18      6.82 o 
   4   6   1     1862.45     1801.17     25.50 o 
   5   6   1      968.49      933.86     17.74 o 
   6   6   1        1.90        0.10      6.27 o 
   7   6   1        3.14        1.32      6.44 o 
   8   6   1      226.19      190.78     11.48 o 
   9   6   1      599.02      673.47     18.73 o 
  10   6   1      672.81      641.82     19.15 o 
  11   6   1     2150.95     2013.21     32.77 o 
  12   6   1      937.48      953.97     22.85 o 
  13   6   1      111.96       97.65     11.21 o 
  14   6   1      143.29      138.10     12.67 o 
  15   6   1      703.41      661.88     22.15 o 
  16   6   1      776.41      752.05     24.14 o 
  17   6   1       39.47       35.54     10.76 o 
  18   6   1      246.23      245.16     17.15 o 
  19   6   1       21.45       10.86     14.25 o 
  20   6   1      319.31      328.03     29.37 o 
  21   6   1       73.09       90.04     22.58 o 
  22   6   1       42.96       10.38     21.22 o 
   1   7   1     3223.43     3419.23     46.54 o 
   2   7   1      181.49      211.84     13.81 o 
   3   7   1      810.02      855.60     17.85 o 
   4   7   1      119.93      176.31     11.25 o 
   5   7   1      559.66      589.23     18.35 o 
   6   7   1        7.65        6.60      6.72 o 
   7   7   1      422.64      469.78     15.48 o 
   8   7   1      100.36       85.65      9.53 o 
   9   7   1      361.10      363.95     20.04 o 
  10   7   1     3236.63     3213.61     44.72 o 
  11   7   1       73.55       88.01     11.06 o 
  12   7   1      114.64      105.30     11.01 o 
  13   7   1     1236.22     1158.64     26.11 o 
  14   7   1      520.79      527.76     19.85 o 
  15   7   1       90.42      109.70     12.86 o 
  16   7   1      206.59      192.56     16.22 o 
  17   7   1        0.26        0.00     10.76 o 
  18   7   1        1.34        0.00     12.03 o 
  19   7   1      170.20      186.29     21.11 o 
  20   7   1      519.60      502.52     34.83 o 
  21   7   1       10.05       17.44     27.08 o 
   0   8   1     1844.80     1837.89     54.95 o 
   1   8   1     1139.20     1156.26     28.26 o 
   2   8   1     3217.36     3290.87     52.81 o 
   3   8   1        3.18        5.16      6.39 o 
   4   8   1       68.74       58.52      7.83 o 
   5   8   1       53.92       51.28      8.66 o 
   6   8   1     1495.68     1413.01     27.16 o 
   7   8   1      402.31      423.39     15.44 o 
   8   8   1     2566.09     2461.09     38.32 o 
   9   8   1      249.02      242.23     13.35 o 
  10   8   1       10.34       11.03      8.64 o 
  11   8   1      231.94      209.13     13.24 o 
  12   8   1       42.67        6.21      9.01 o 
  13   8   1      576.49      565.49     20.79 o 
  14   8   1      212.60      245.27     15.21 o 
  15   8   1       50.10       37.79     10.99 o 
  16   8   1       23.81       39.84     11.53 o 
  17   8   1      330.16      247.08     18.77 o 
  18   8   1        8.39        3.28     13.32 o 
  19   8   1        0.01        7.09     16.97 o 
  20   8   1        6.90        3.45     20.82 o 
   1   9   1       10.78       14.25     10.99 o 
   2   9   1       56.03       33.77     11.96 o 
   3   9   1      117.69      115.95     11.65 o 
   4   9   1       45.05       31.70      9.91 o 
   5   9   1      522.37      505.02     20.81 o 
   6   9   1        5.18        1.27      8.56 o 
   7   9   1     4273.01     4221.51     61.18 o 
   8   9   1      144.96      122.25     15.31 o 
   9   9   1      373.29      383.47     20.10 o 
  10   9   1      942.49      853.94     26.57 o 
  11   9   1      228.36      235.63     16.30 o 
  12   9   1      478.94      458.01     26.26 o 
  13   9   1        8.84       14.17     11.14 o 
  14   9   1      359.93      368.91     20.69 o 
  15   9   1       40.43       32.22     12.92 o 
  16   9   1       74.39       69.26     14.21 o 
  17   9   1       27.27       29.17     15.90 o 
  18   9   1      210.09      187.33     22.92 o 
  19   9   1      134.73      182.54     30.44 o 
   0  10   1       13.48       23.35     19.13 o 
   1  10   1      165.74      155.51     16.42 o 
   2  10   1      290.43      266.71     19.58 o 
   3  10   1       12.89        0.24     13.62 o 
   4  10   1        2.06        0.00     11.32 o 
   5  10   1      343.30      295.80     22.42 o 
   6  10   1       63.14       40.47     14.57 o 
   7  10   1       93.84       68.23     14.94 o 
   8  10   1      389.94      379.50     23.24 o 
   9  10   1      229.44      193.77     18.46 o 
  10  10   1       19.13       26.19     12.22 o 
  11  10   1        1.45        0.00     11.61 o 
  12  10   1      149.40      147.78     16.96 o 
  13  10   1       39.57       70.35     13.62 o 
  14  10   1      287.98      351.87     21.03 o 
  15  10   1       64.28       78.20     14.76 o 
  16  10   1      192.68      160.79     20.52 o 
  17  10   1        0.59        1.64     17.94 o 
  18  10   1       91.89       96.11     24.79 o 
   1  11   1      125.26       66.60     14.19 o 
   2  11   1      465.46      361.55     24.88 o 
   3  11   1      135.98       84.43     15.20 o 
   4  11   1       27.86       10.49     12.74 o 
   5  11   1      950.44      972.01     36.10 o 
   6  11   1        0.30       16.20     13.00 o 
   7  11   1     2489.55     2432.85     53.86 o 
   8  11   1      114.95      108.34     16.82 o 
   9  11   1      833.73      753.25     32.85 o 
  10  11   1       54.18       71.29     16.00 o 
  11  11   1       23.05       28.63     14.64 o 
  12  11   1       39.62       42.81     15.69 o 
  13  11   1      175.66      156.40     19.68 o 
  14  11   1      102.58      105.19     18.61 o 
  15  11   1       10.56       26.07     15.87 o 
  16  11   1      386.38      396.07     33.98 o 
  17  11   1        2.09        0.00     23.82 o 
   0  12   1      473.67      479.46     38.99 o 
   1  12   1       77.09       78.87     16.08 o 
   2  12   1     1124.36     1057.87     39.35 o 
   3  12   1       81.25       71.04     15.95 o 
   4  12   1      851.11      852.39     40.32 o 
   5  12   1        2.40        4.52     13.44 o 
   6  12   1       77.90       62.80     16.14 o 
   7  12   1      283.67      247.80     21.95 o 
   8  12   1      473.32      432.25     29.85 o 
   9  12   1      579.85      560.57     30.24 o 
  10  12   1     1383.88     1399.70     44.78 o 
  11  12   1       83.30      101.11     18.19 o 
  12  12   1      366.43      386.10     26.84 o 
  13  12   1        2.26       10.46     15.25 o 
  14  12   1       81.90       98.34     18.86 o 
  15  12   1       46.38       54.93     22.83 o 
   1  13   1      373.01      390.33     26.45 o 
   2  13   1        1.03        0.00     14.39 o 
   3  13   1        7.79        0.62     14.21 o 
   4  13   1      161.08      159.78     21.57 o 
   5  13   1        0.43        0.00     13.92 o 
   6  13   1       63.07       49.45     16.69 o 
   7  13   1       17.76       40.14     16.66 o 
   8  13   1      224.84      237.27     22.88 o 
   9  13   1        1.37        0.00     14.28 o 
  10  13   1     1562.71     1694.19     49.82 o 
  11  13   1       44.17       55.85     17.83 o 
  12  13   1      160.52      135.32     21.16 o 
  13  13   1      403.57      417.28     34.03 o 
   0  14   1      250.40      255.60     34.13 o 
   1  14   1        7.51        7.36     15.90 o 
   2  14   1       56.48       39.28     17.29 o 
   3  14   1        6.14        0.00     14.74 o 
   4  14   1       12.16        2.49     16.38 o 
   5  14   1       63.99       45.68     17.76 o 
   6  14   1      124.34      137.51     23.92 o 
   7  14   1       16.14       22.43     17.17 o 
   8  14   1        5.23        3.21     15.85 o 
   9  14   1        1.95        0.39     16.75 o 
  10  14   1       23.20        5.93     16.84 o 
   1  15   1       34.99       29.51     17.79 o 
   2  15   1      209.93      200.11     23.82 o 
   3  15   1      135.23      128.16     22.21 o 
   4  15   1       41.62       19.38     17.95 o 
   5  15   1      165.43      193.82     23.79 o 
   6  15   1      547.36      623.05     35.49 o 
   7  15   1        0.92       26.42     18.51 o 
   0   0   2    24713.34    21246.01    843.07 o 
   1   0   2    30990.35    30544.98    715.79 o 
   2   0   2     9024.96     8588.20    126.05 o 
   3   0   2     1263.61     1047.85     16.62 o 
   4   0   2     5044.91     4930.85     76.99 o 
   5   0   2    41059.18    40160.91    530.87 o 
   6   0   2        7.23        7.80      7.32 o 
   7   0   2     2742.66     2992.67     49.46 o 
   8   0   2    10332.48    10694.70    151.82 o 
   9   0   2      225.53      207.21     12.89 o 
  10   0   2      313.78      306.99     20.55 o 
  11   0   2     1490.38     1595.11     35.79 o 
  12   0   2     1683.49     1653.87     38.16 o 
  13   0   2       35.00       10.76     10.92 o 
  14   0   2       74.29       46.79     13.21 o 
  15   0   2     1298.91     1267.94     36.17 o 
  16   0   2       42.90       21.47     14.03 o 
  17   0   2      116.80       93.48     19.71 o 
  18   0   2       14.72       20.97     15.52 o 
  19   0   2     1840.43     1876.97     55.90 o 
  20   0   2      246.32      297.54     31.25 o 
  21   0   2      709.18      801.50     59.17 o 
  22   0   2       17.86        9.98     24.52 o 
  23   0   2      783.40      729.79     59.19 o 
  24   0   2        0.57       11.02     36.55 o 
   1   1   2      689.47      646.29      9.21 o 
   2   1   2      415.85      413.77      7.41 o 
   3   1   2     3366.79     3302.27     37.46 o 
   4   1   2      765.03      746.83     11.68 o 
   5   1   2      343.92      383.20      9.04 o 
   6   1   2     2628.76     2533.12     29.91 o 
   7   1   2     1219.60     1329.99     19.41 o 
   8   1   2      492.65      475.82     12.11 o 
   9   1   2      243.10      212.51     13.22 o 
  10   1   2      485.76      449.98     14.53 o 
  11   1   2       27.19        8.28      6.37 o 
  12   1   2      361.07      369.08     13.94 o 
  13   1   2      430.68      473.66     16.22 o 
  14   1   2      297.37      313.00     14.39 o 
  15   1   2      215.38      202.77     12.55 o 
  16   1   2      428.80      428.05     17.05 o 
  17   1   2       75.70       86.23     12.10 o 
  18   1   2      404.78      374.46     19.83 o 
  19   1   2      103.19      143.92     15.35 o 
  20   1   2       45.70       34.36     15.78 o 
  21   1   2       88.18       82.49     23.04 o 
  22   1   2       99.85       81.04     21.12 o 
  23   1   2       16.04        6.23     25.17 o 
  24   1   2        3.93        0.00     27.54 o 
   0   2   2     1637.63     1618.11     23.57 o 
   1   2   2     4875.46     4493.43     45.13 o 
   2   2   2     2139.52     1963.07     23.25 o 
   3   2   2       53.93       38.03      4.35 o 
   4   2   2      175.36      221.25      7.26 o 
   5   2   2     8227.14     8446.86     84.42 o 
   6   2   2     4255.00     4361.90     47.48 o 
   7   2   2      193.78      200.50      8.24 o 
   8   2   2      152.94      156.38      7.99 o 
   9   2   2        1.36        2.29      6.58 o 
  10   2   2      828.47      844.59     17.21 o 
  11   2   2      238.58      279.45     11.88 o 
  12   2   2     1378.00     1339.69     25.11 o 
  13   2   2     1407.41     1453.99     26.18 o 
  14   2   2       78.81       65.61      9.61 o 
  15   2   2       14.80       32.94      9.18 o 
  16   2   2      773.63      797.07     31.96 o 
  17   2   2      516.69      563.08     22.33 o 
  18   2   2       53.86       87.21     13.35 o 
  19   2   2      203.04      180.40     16.28 o 
  20   2   2      230.36      251.24     22.72 o 
  21   2   2      145.47      114.01     21.11 o 
  22   2   2       66.21       65.73     21.35 o 
  23   2   2      156.98      199.65     29.47 o 
   1   3   2      422.14      481.70      8.91 o 
   2   3   2     7832.80     7958.71     78.73 o 
   3   3   2     9279.78     9286.01     91.67 o 
   4   3   2     1730.03     1773.87     22.77 o 
   5   3   2     1337.42     1508.12     20.86 o 
   6   3   2     1378.95     1501.26     21.52 o 
   7   3   2     2668.17     2584.89     32.59 o 
   8   3   2     4580.28     4912.64     55.12 o 
   9   3   2     1581.54     1599.46     24.62 o 
  10   3   2       41.20       38.73      7.26 o 
  11   3   2     1200.78     1215.69     23.39 o 
  12   3   2      280.52      311.15     13.78 o 
  13   3   2      928.58      912.52     21.97 o 
  14   3   2     3127.87     2977.12     42.51 o 
  15   3   2     1174.82     1091.53     24.62 o 
  16   3   2      868.00      852.03     23.56 o 
  17   3   2      129.65      123.96     13.07 o 
  18   3   2       83.68       89.06     13.47 o 
  19   3   2       42.31       51.54     13.93 o 
  20   3   2      137.43      124.12     22.53 o 
  21   3   2      455.49      550.25     32.09 o 
  22   3   2        0.76        0.00     24.95 o 
  23   3   2      134.93      111.92     26.28 o 
   0   4   2     2563.74     2602.46     67.47 o 
   1   4   2       91.29       67.33      5.08 o 
   2   4   2     1486.57     1568.25     21.73 o 
   3   4   2     3299.90     3305.75     37.38 o 
   4   4   2      284.45      293.18      9.33 o 
   5   4   2     1035.90     1180.72     18.69 o 
   6   4   2      155.86      142.25      7.85 o 
   7   4   2     1972.74     2084.91     28.67 o 
   8   4   2     1854.88     2015.81     28.64 o 
   9   4   2      869.58      980.67     19.25 o 
  10   4   2      691.38      725.52     21.30 o 
  11   4   2       64.58       38.09      8.09 o 
  12   4   2       99.59      119.98     10.20 o 
  13   4   2     4056.35     4056.67     52.51 o 
  14   4   2     2332.96     2315.25     46.78 o 
  15   4   2      758.19      749.66     22.34 o 
  16   4   2      457.62      452.86     18.24 o 
  17   4   2      403.02      405.98     19.25 o 
  18   4   2     1167.25     1097.89     31.49 o 
  19   4   2      487.00      460.09     24.51 o 
  20   4   2       25.40       11.25     14.12 o 
  21   4   2      142.39      133.48     22.36 o 
  22   4   2       21.29       13.79     21.05 o 
  23   4   2        0.18       22.63     23.05 o 
   1   5   2      169.72      174.47      8.43 o 
   2   5   2     2738.32     2789.99     35.14 o 
   3   5   2     1608.70     1679.06     22.97 o 
   4   5   2     3519.05     3679.48     45.00 o 
   5   5   2      962.40     1046.48     18.11 o 
   6   5   2      313.96      310.34     11.25 o 
   7   5   2      183.64      166.11      9.70 o 
   8   5   2     3818.05     3878.55     47.43 o 
   9   5   2       68.93       79.36      8.44 o 
  10   5   2      463.02      503.09     17.02 o 
  11   5   2       27.44       34.78      8.20 o 
  12   5   2     3333.42     3135.68     43.60 o 
  13   5   2      963.77      960.34     22.76 o 
  14   5   2       18.15        0.00      8.13 o 
  15   5   2        3.66        3.29      8.76 o 
  16   5   2      468.02      438.94     18.32 o 
  17   5   2      378.73      372.77     19.37 o 
  18   5   2       10.73        9.97     11.35 o 
  19   5   2        9.62        0.00     13.15 o 
  20   5   2       12.72       11.15     14.37 o 
  21   5   2        0.49        7.98     16.27 o 
  22   5   2       65.25       66.63     23.92 o 
   0   6   2     3097.61     3392.91     82.63 o 
   1   6   2     7468.05     7854.40     95.51 o 
   2   6   2        8.99       15.44      6.36 o 
   3   6   2      332.21      366.20     13.62 o 
   4   6   2     3924.84     3914.21     45.77 o 
   5   6   2      322.30      306.66     11.75 o 
   6   6   2        4.81       12.52      6.20 o 
   7   6   2      202.21      221.53     10.92 o 
   8   6   2     3503.18     3600.38     45.95 o 
   9   6   2     2573.83     2450.37     35.70 o 
  10   6   2        2.85        0.79      7.69 o 
  11   6   2     4367.25     4250.62     54.19 o 
  12   6   2      112.29       82.20     10.35 o 
  13   6   2      182.13      146.73     12.41 o 
  14   6   2      332.00      366.02     16.66 o 
  15   6   2        0.37        0.00      8.68 o 
  16   6   2       32.11       48.25     11.21 o 
  17   6   2        0.94        3.75     10.61 o 
  18   6   2      223.23      213.94     24.49 o 
  19   6   2      180.40      207.41     20.49 o 
  20   6   2      405.96      511.22     31.00 o 
  21   6   2      593.28      663.13     39.72 o 
  22   6   2      207.50      246.50     28.66 o 
   1   7   2        0.38        0.00      7.73 o 
   2   7   2     2214.77     2187.91     34.57 o 
   3   7   2     3431.56     3485.29     44.97 o 
   4   7   2       84.34       71.51      7.34 o 
   5   7   2       43.55       39.90      6.76 o 
   6   7   2        0.42        1.17      6.82 o 
   7   7   2       55.08       38.00      7.96 o 
   8   7   2       66.20       72.99      9.24 o 
   9   7   2      134.41      126.79     10.78 o 
  10   7   2     3913.61     3709.34     49.52 o 
  11   7   2     2041.81     2004.49     33.51 o 
  12   7   2      241.71      204.45     13.34 o 
  13   7   2     1055.66     1019.98     24.88 o 
  14   7   2        2.20        0.00      9.13 o 
  15   7   2      291.30      287.19     16.03 o 
  16   7   2      478.64      501.58     20.37 o 
  17   7   2     1066.19     1154.48     34.57 o 
  18   7   2        2.19        0.00     11.82 o 
  19   7   2      138.41      167.29     19.97 o 
  20   7   2      221.98      245.17     22.97 o 
  21   7   2      371.88      447.54     33.89 o 
   0   8   2     3502.46     3627.73     70.91 o 
   1   8   2      583.85      577.73     17.81 o 
   2   8   2       42.24       42.25      8.86 o 
   3   8   2      175.66      164.48      9.38 o 
   4   8   2       22.84       21.64      7.40 o 
   5   8   2      694.21      634.20     16.90 o 
   6   8   2       51.56       45.35      8.26 o 
   7   8   2      177.45      173.34     11.23 o 
   8   8   2       15.70        6.65      8.23 o 
   9   8   2      267.91      300.59     14.49 o 
  10   8   2        0.67        0.00      8.35 o 
  11   8   2        9.97        7.29      8.76 o 
  12   8   2      483.31      477.75     23.85 o 
  13   8   2        9.72       22.06      9.69 o 
  14   8   2      396.35      411.86     18.73 o 
  15   8   2      152.78      164.14     13.99 o 
  16   8   2       63.82       50.60     14.98 o 
  17   8   2        1.40        0.00     12.11 o 
  18   8   2       10.69        0.00     13.23 o 
  19   8   2       10.71        0.00     14.76 o 
  20   8   2        0.00        5.60     17.21 o 
   1   9   2      317.01      317.50     21.49 o 
   2   9   2       19.72        6.66      8.73 o 
   3   9   2        3.08        0.00      8.72 o 
   4   9   2        0.01        0.00      8.96 o 
   5   9   2      815.32      773.31     25.25 o 
   6   9   2        5.37        2.94      8.86 o 
   7   9   2       37.94       41.76     10.66 o 
   8   9   2     1508.04     1462.33     31.53 o 
   9   9   2       58.02       62.25     10.73 o 
  10   9   2      278.41      293.84     16.99 o 
  11   9   2       11.01        4.96      9.71 o 
  12   9   2      331.67      318.41     17.83 o 
  13   9   2       11.71        9.82     10.51 o 
  14   9   2        7.77        0.00     10.46 o 
  15   9   2      354.87      344.28     24.93 o 
  16   9   2      245.78      323.43     25.61 o 
  17   9   2      153.79      176.65     22.28 o 
  18   9   2      243.51      281.35     25.21 o 
  19   9   2       40.38       25.25     46.57 o 
   0  10   2     1176.61     1269.69     49.29 o 
   1  10   2      349.86      353.97     21.49 o 
   2  10   2        2.18        0.00     10.61 o 
   3  10   2     1638.54     1622.45     39.81 o 
   4  10   2      269.74      244.47     18.72 o 
   5  10   2     1548.81     1463.89     38.38 o 
   6  10   2      224.38      265.34     19.75 o 
   7  10   2     1100.09     1055.59     50.13 o 
   8  10   2      150.69      171.57     17.71 o 
   9  10   2      127.23      106.84     14.85 o 
  10  10   2      327.63      334.58     20.59 o 
  11  10   2        0.19        0.00     11.11 o 
  12  10   2       53.88       51.01     13.86 o 
  13  10   2     1401.02     1494.39     39.02 o 
  14  10   2      303.65      362.08     33.51 o 
  15  10   2      171.73      171.76     18.35 o 
  16  10   2      430.70      513.36     31.19 o 
  17  10   2       16.34       22.57     17.17 o 
  18  10   2       28.29       58.89     21.34 o 
   1  11   2       20.53       10.99     12.36 o 
   2  11   2        9.67        0.00     12.25 o 
   3  11   2      158.27      125.51     17.11 o 
   4  11   2       55.83       21.59     13.43 o 
   5  11   2        4.94       15.07     13.13 o 
   6  11   2     1370.27     1395.00     40.30 o 
   7  11   2      216.75      211.35     20.33 o 
   8  11   2       10.05        0.00     13.44 o 
   9  11   2      163.79      163.90     28.70 o 
  10  11   2        0.88        0.00     12.97 o 
  11  11   2      440.95      425.23     26.41 o 
  12  11   2      163.09      207.79     20.50 o 
  13  11   2      153.74      160.13     19.55 o 
  14  11   2      103.44       83.01     17.82 o 
  15  11   2       76.26       38.69     17.82 o 
  16  11   2        6.47        0.00     21.57 o 
  17  11   2       38.94       28.52     21.40 o 
   0  12   2       26.73       23.59     19.64 o 
   1  12   2       35.65       42.39     14.70 o 
   2  12   2      176.02      199.57     23.05 o 
   3  12   2        4.91        0.00     13.01 o 
   4  12   2      242.00      251.62     21.82 o 
   5  12   2      116.14      107.55     17.42 o 
   6  12   2       39.56       18.66     16.41 o 
   7  12   2       76.41       81.03     16.51 o 
   8  12   2       26.43       13.40     14.40 o 
   9  12   2       20.33       36.91     15.37 o 
  10  12   2      100.01      125.05     18.88 o 
  11  12   2       55.30       41.64     17.04 o 
  12  12   2       45.55       37.63     16.69 o 
  13  12   2        8.73        0.00     15.22 o 
  14  12   2        7.65        0.00     16.94 o 
  15  12   2        3.21        0.00     26.31 o 
   1  13   2       11.57        0.00     15.11 o 
   2  13   2      642.68      609.18     31.74 o 
   3  13   2     1587.29     1555.00     48.35 o 
   4  13   2       76.04       79.60     17.35 o 
   5  13   2      302.32      300.42     24.65 o 
   6  13   2        0.59        0.00     14.52 o 
   7  13   2      545.30      509.08     30.17 o 
   8  13   2      513.38      504.69     30.29 o 
   9  13   2       41.71        5.52     20.94 o 
  10  13   2        3.11       19.20     16.47 o 
  11  13   2       54.04       84.43     19.04 o 
  12  13   2       47.32       23.57     16.77 o 
  13  13   2       36.22       44.81     17.88 o 
   0  14   2        4.93        0.00     21.17 o 
   1  14   2      427.83      378.21     27.42 o 
   2  14   2      547.69      569.92     32.31 o 
   3  14   2       25.42       25.89     16.92 o 
   4  14   2      145.72      110.20     27.19 o 
   5  14   2        4.80        0.00     15.61 o 
   6  14   2        0.59        0.00     15.19 o 
   7  14   2        0.48        4.25     15.83 o 
   8  14   2        1.51        0.00     15.66 o 
   9  14   2      209.55      248.51     25.14 o 
  10  14   2       37.55       39.69     18.00 o 
   1  15   2       13.55       22.76     17.04 o 
   2  15   2       16.11       16.16     17.34 o 
   3  15   2      206.13      247.56     25.53 o 
   4  15   2       67.09       72.42     19.95 o 
   5  15   2       28.71       17.61     17.31 o 
   6  15   2       12.97       28.54     17.84 o 
   7  15   2      321.45      391.90     38.18 o 
   1   1   3     2841.50     2944.93     31.69 o 
   2   1   3     7033.77     6782.80     66.08 o 
   3   1   3       75.50       59.65      3.45 o 
   4   1   3       58.41       34.57      3.88 o 
   5   1   3     1111.21     1140.79     18.16 o 
   6   1   3      368.81      442.42     15.15 o 
   7   1   3     4994.27     5444.82     57.93 o 
   8   1   3     1687.41     1820.90     24.83 o 
   9   1   3      755.88      880.66     16.43 o 
  10   1   3        4.73        0.00      5.55 o 
  11   1   3        0.79        3.55      6.12 o 
  12   1   3      124.83      134.53      9.62 o 
  13   1   3     3653.74     3699.83     48.58 o 
  14   1   3     2031.83     1992.45     32.61 o 
  15   1   3        0.33        5.06      7.96 o 
  16   1   3      177.18      155.32     12.11 o 
  17   1   3       45.90       67.67     11.68 o 
  18   1   3      144.69      170.15     15.42 o 
  19   1   3       65.85       72.18     14.46 o 
  20   1   3      459.36      505.68     28.01 o 
  21   1   3      709.84      712.06     54.45 o 
  22   1   3        2.19        1.58     17.68 o 
  23   1   3        0.21        0.00     18.67 o 
  24   1   3      157.86      150.43     28.32 o 
   0   2   3    26333.99    25654.27    340.32 o 
   1   2   3     7069.69     7368.43     72.13 o 
   2   2   3    35228.88    35036.88    327.53 o 
   3   2   3    58342.23    57469.56    558.76 o 
   4   2   3     1153.42     1132.92     16.61 o 
   5   2   3     2023.05     1860.15     23.47 o 
   6   2   3     2267.10     2571.84     30.86 o 
   7   2   3       79.83       55.52      5.69 o 
   8   2   3      455.74      500.43     15.02 o 
   9   2   3      359.49      389.32     14.25 o 
  10   2   3      654.84      727.17     17.01 o 
  11   2   3      114.00      112.66      9.17 o 
  12   2   3      151.48      197.31     11.25 o 
  13   2   3     6549.77     6675.74     76.06 o 
  14   2   3      138.49      129.23     10.78 o 
  15   2   3     1276.55     1216.02     25.08 o 
  16   2   3      509.99      496.59     19.71 o 
  17   2   3        3.05        2.90     10.30 o 
  18   2   3      190.20      195.60     16.27 o 
  19   2   3      389.43      394.56     28.92 o 
  20   2   3       63.38       70.77     14.91 o 
  21   2   3       74.05       73.75     20.89 o 
  22   2   3      466.15      503.42     46.69 o 
  23   2   3       43.60       40.62     20.77 o 
   1   3   3     5366.11     5517.24     56.22 o 
   2   3   3     6638.68     6747.17     68.00 o 
   3   3   3      980.47      967.92     14.95 o 
   4   3   3      399.29      409.20     10.12 o 
   5   3   3      815.56      832.98     14.42 o 
   6   3   3     6975.14     7506.28     77.54 o 
   7   3   3      870.07      865.24     16.05 o 
   8   3   3      616.79      741.87     18.46 o 
   9   3   3      638.09      713.60     16.05 o 
  10   3   3      419.80      444.66     14.23 o 
  11   3   3      112.02      155.74     10.98 o 
  12   3   3        2.34        8.84      7.32 o 
  13   3   3        5.59       18.52      8.23 o 
  14   3   3      937.83      980.29     22.76 o 
  15   3   3     2000.53     1940.32     32.78 o 
  16   3   3      336.31      350.99     23.62 o 
  17   3   3      261.16      264.76     19.22 o 
  18   3   3       66.68       57.04     13.85 o 
  19   3   3      408.54      413.67     23.29 o 
  20   3   3        6.87       12.66     14.29 o 
  21   3   3      284.69      302.38     30.86 o 
  22   3   3      237.69      230.07     27.25 o 
  23   3   3       95.35       73.74     25.14 o 
   0   4   3     2422.59     2308.63     44.13 o 
   1   4   3     1508.35     1373.22     19.92 o 
   2   4   3      338.81      453.11     11.06 o 
   3   4   3      222.25      258.47      8.46 o 
   4   4   3     8005.96     7914.50     84.83 o 
   5   4   3      963.61      994.44     20.91 o 
   6   4   3        0.04        1.91      4.98 o 
   7   4   3     4918.60     5064.64     59.11 o 
   8   4   3        2.83        4.44      5.77 o 
   9   4   3      395.70      390.36     13.44 o 
  10   4   3      596.59      552.67     16.03 o 
  11   4   3       19.46        3.19      6.99 o 
  12   4   3      366.08      337.21     14.21 o 
  13   4   3      446.95      466.62     16.95 o 
  14   4   3       37.99       41.16      9.06 o 
  15   4   3      420.92      389.78     16.57 o 
  16   4   3      322.22      302.26     16.63 o 
  17   4   3      342.21      355.53     18.02 o 
  18   4   3        0.03        0.00     11.98 o 
  19   4   3      127.11      111.08     16.82 o 
  20   4   3       42.36       70.63     18.28 o 
  21   4   3      491.12      514.40     31.65 o 
  22   4   3       47.24       58.99     21.66 o 
  23   4   3        2.09        4.89     21.74 o 
   1   5   3     1097.56     1215.25     21.19 o 
   2   5   3      119.14      109.62      7.00 o 
   3   5   3        0.02        0.00      4.19 o 
   4   5   3     2029.67     2148.33     28.35 o 
   5   5   3      427.30      375.21     11.77 o 
   6   5   3     2382.66     2472.88     32.68 o 
   7   5   3      446.99      406.22     13.21 o 
   8   5   3        7.11        7.80      6.81 o 
   9   5   3     1961.99     2102.60     31.21 o 
  10   5   3      332.81      336.36     13.73 o 
  11   5   3      121.46      132.70     10.60 o 
  12   5   3      372.55      352.74     15.83 o 
  13   5   3     2239.48     2068.03     33.87 o 
  14   5   3     1158.77     1109.06     24.78 o 
  15   5   3      619.73      603.21     20.50 o 
  16   5   3        9.46        2.26      9.69 o 
  17   5   3      284.55      319.35     17.79 o 
  18   5   3      224.58      230.92     19.00 o 
  19   5   3       26.62       31.32     13.73 o 
  20   5   3       46.26       25.18     15.07 o 
  21   5   3        0.09       17.48     18.00 o 
  22   5   3        5.29        0.00     19.01 o 
   0   6   3       11.32       20.21      8.93 o 
   1   6   3     3461.84     3704.67     48.71 o 
   2   6   3      604.55      717.92     22.55 o 
   3   6   3      332.57      409.76     12.78 o 
   4   6   3     1817.88     1862.84     26.48 o 
   5   6   3      354.98      401.25     16.61 o 
   6   6   3       36.94       76.15     10.01 o 
   7   6   3       87.89       93.27      8.56 o 
   8   6   3        7.60       10.81      7.17 o 
   9   6   3      893.05      981.60     21.21 o 
  10   6   3     1801.85     1801.18     30.02 o 
  11   6   3      764.90      733.01     20.96 o 
  12   6   3     4754.16     4503.37     57.58 o 
  13   6   3        4.87        0.00      8.02 o 
  14   6   3       70.94       61.43     10.44 o 
  15   6   3       81.55       44.37     10.19 o 
  16   6   3       26.46       27.32     10.67 o 
  17   6   3       90.58       85.72     13.76 o 
  18   6   3       20.83       27.40     14.97 o 
  19   6   3       68.82       76.85     15.54 o 
  20   6   3       71.78      121.66     21.96 o 
  21   6   3      219.48      232.08     24.82 o 
  22   6   3       55.84       57.24     27.14 o 
   1   7   3      246.99      217.75     11.27 o 
   2   7   3       71.26       48.46      7.73 o 
   3   7   3      486.82      506.79     16.87 o 
   4   7   3        0.52        0.00      6.41 o 
   5   7   3       27.89       38.30      7.11 o 
   6   7   3     1469.27     1469.29     24.89 o 
   7   7   3     1251.68     1268.69     23.55 o 
   8   7   3      109.41      112.25     10.08 o 
   9   7   3     1827.13     1745.71     29.77 o 
  10   7   3      516.26      526.59     19.16 o 
  11   7   3      209.20      199.90     13.63 o 
  12   7   3      597.34      544.62     20.55 o 
  13   7   3      332.11      318.62     17.08 o 
  14   7   3        1.19        0.00      8.98 o 
  15   7   3      130.55      106.21     13.31 o 
  16   7   3        0.15        0.00     10.93 o 
  17   7   3        9.03       12.18     12.00 o 
  18   7   3       74.84       94.62     16.18 o 
  19   7   3      325.04      280.30     21.67 o 
  20   7   3        1.10        0.00     14.76 o 
  21   7   3       44.25       55.61     21.33 o 
   0   8   3       89.04       84.63     16.78 o 
   1   8   3      181.59      217.60     12.65 o 
   2   8   3       19.00       28.35      7.77 o 
   3   8   3      162.49      141.65     11.13 o 
   4   8   3      251.35      233.99     12.01 o 
   5   8   3       39.06       51.32      8.63 o 
   6   8   3     1503.51     1407.85     24.86 o 
   7   8   3      269.58      323.05     13.92 o 
   8   8   3       95.25       93.13     10.26 o 
   9   8   3       55.08       61.30     10.39 o 
  10   8   3     2553.94     2439.06     40.06 o 
  11   8   3      122.59      108.45     12.05 o 
  12   8   3     1063.89     1004.91     26.01 o 
  13   8   3       18.38        0.91      9.55 o 
  14   8   3      256.78      258.76     19.10 o 
  15   8   3      116.81      112.25     12.97 o 
  16   8   3      533.39      550.61     24.83 o 
  17   8   3      103.09      107.00     15.86 o 
  18   8   3      158.02      187.76     25.31 o 
  19   8   3        2.42       26.84     16.13 o 
  20   8   3       85.76       84.45     20.45 o 
   1   9   3     2746.06     2810.04     47.37 o 
   2   9   3       21.98       12.81      9.44 o 
   3   9   3     2518.92     2597.03     45.79 o 
   4   9   3      831.24      811.09     25.68 o 
   5   9   3     1700.78     1771.46     33.48 o 
   6   9   3     1088.98     1114.07     27.09 o 
   7   9   3     5191.98     4970.15     76.38 o 
   8   9   3      958.55      996.78     29.94 o 
   9   9   3      194.14      184.46     13.64 o 
  10   9   3      220.33      232.31     15.15 o 
  11   9   3      217.42      190.87     15.08 o 
  12   9   3      197.86      237.12     15.99 o 
  13   9   3       38.00       37.67     11.30 o 
  14   9   3       29.15       31.07     11.33 o 
  15   9   3       44.42       36.75     13.23 o 
  16   9   3       16.15       17.68     15.09 o 
  17   9   3       73.60       80.48     18.97 o 
  18   9   3      103.76       83.39     19.81 o 
  19   9   3        0.00        0.00     18.10 o 
   0  10   3      319.57      224.64     25.86 o 
   1  10   3      342.67      274.70     19.69 o 
   2  10   3      119.24      127.05     15.61 o 
   3  10   3        5.61        5.38     11.26 o 
   4  10   3      284.79      262.92     20.25 o 
   5  10   3      385.60      423.68     23.73 o 
   6  10   3     2364.25     2267.57     49.35 o 
   7  10   3       84.02      131.32     16.16 o 
   8  10   3       83.30      108.05     14.28 o 
   9  10   3        0.23        0.00     11.28 o 
  10  10   3       76.13       33.05     12.92 o 
  11  10   3        7.54        0.00     11.46 o 
  12  10   3        3.55        6.02     12.43 o 
  13  10   3      106.97      112.15     16.24 o 
  14  10   3       31.24       21.21     13.69 o 
  15  10   3       50.52       48.51     17.51 o 
  16  10   3        4.56        9.93     16.51 o 
  17  10   3      296.91      314.73     27.21 o 
  18  10   3        6.44       11.26     18.97 o 
   1  11   3      103.43      123.08     16.34 o 
   2  11   3      285.01      300.26     21.69 o 
   3  11   3       12.83       39.62     13.91 o 
   4  11   3      222.49      235.92     20.40 o 
   5  11   3        2.02        6.45     12.95 o 
   6  11   3      517.65      506.31     27.12 o 
   7  11   3      193.98      171.13     18.92 o 
   8  11   3      520.39      498.88     27.35 o 
   9  11   3       40.24       24.86     14.55 o 
  10  11   3      422.25      413.86     40.91 o 
  11  11   3        8.30        0.00     13.55 o 
  12  11   3        0.77       11.67     14.15 o 
  13  11   3       33.67       24.60     15.09 o 
  14  11   3      154.58      193.22     32.75 o 
  15  11   3        0.72       28.46     19.33 o 
  16  11   3      243.69      271.18     28.80 o 
  17  11   3       55.18       30.45     20.63 o 
   0  12   3      631.60      607.44     43.10 o 
   1  12   3       11.54        0.00     13.15 o 
   2  12   3      200.13      179.37     19.72 o 
   3  12   3        6.77        6.36     13.07 o 
   4  12   3      900.07      817.03     34.89 o 
   5  12   3      376.06      364.80     26.00 o 
   6  12   3      320.14      321.49     23.88 o 
   7  12   3        1.45        0.00     12.94 o 
   8  12   3      240.69      223.56     22.70 o 
   9  12   3      219.80      249.66     22.40 o 
  10  12   3        6.99        0.00     14.44 o 
  11  12   3        5.47        0.00     14.18 o 
  12  12   3       23.93       33.11     16.52 o 
  13  12   3       25.19       15.54     16.14 o 
  14  12   3      138.52      117.76     22.07 o 
  15  12   3      100.06      101.63     23.49 o 
   1  13   3       56.00       22.36     15.37 o 
   2  13   3       47.23       26.50     18.03 o 
   3  13   3      242.21      227.20     22.15 o 
   4  13   3        9.46       14.90     14.81 o 
   5  13   3        2.00        0.00     14.27 o 
   6  13   3      184.03      173.46     21.04 o 
   7  13   3      290.53      289.93     24.42 o 
   8  13   3        1.77       15.11     15.94 o 
   9  13   3       10.60       28.16     16.46 o 
  10  13   3        8.27       13.92     16.03 o 
  11  13   3      109.40      106.60     20.00 o 
  12  13   3        1.02        8.93     15.87 o 
  13  13   3      482.39      497.55     34.09 o 
   0  14   3      354.24      325.35     36.91 o 
   1  14   3       42.41       53.26     18.13 o 
   2  14   3       49.56       52.51     19.82 o 
   3  14   3        4.70        0.00     15.96 o 
   4  14   3      117.61      118.91     19.87 o 
   5  14   3        2.67       14.87     16.40 o 
   6  14   3        9.42        2.06     16.18 o 
   7  14   3       23.34       14.84     17.29 o 
   8  14   3       16.26        8.25     16.83 o 
   9  14   3      146.32      177.77     23.22 o 
  10  14   3       43.78       38.17     18.40 o 
   1  15   3       75.06       71.83     19.65 o 
   2  15   3        8.05        4.07     16.58 o 
   3  15   3        2.65       10.79     17.18 o 
   4  15   3      297.73      344.46     28.64 o 
   5  15   3       20.84        0.00     16.45 o 
   6  15   3       10.37        5.78     17.66 o 
   0   0   4    36975.84    34079.16    635.02 o 
   1   0   4    22191.92    20787.80    301.81 o 
   2   0   4     8577.50     8281.74    104.41 o 
   3   0   4    17323.53    16596.71    222.33 o 
   4   0   4     9878.64    10173.90    153.98 o 
   5   0   4    11425.24    11056.63    168.30 o 
   6   0   4     4796.94     5095.07     75.58 o 
   7   0   4       71.91       54.74      7.40 o 
   8   0   4     2511.65     2839.74     48.59 o 
   9   0   4      238.98      298.45     17.01 o 
  10   0   4      150.50      177.17     12.77 o 
  11   0   4      746.76      939.76     26.23 o 
  12   0   4     9419.98     9620.56    144.14 o 
  13   0   4     1019.98     1059.65     44.56 o 
  14   0   4     3845.65     3692.32     68.40 o 
  15   0   4      548.30      534.34     25.37 o 
  16   0   4     2053.52     2086.30     55.53 o 
  17   0   4      243.75      192.87     22.00 o 
  18   0   4      204.88      201.65     23.16 o 
  19   0   4     1061.81     1084.23     54.44 o 
  20   0   4     1449.76     1650.86    112.29 o 
  21   0   4      125.77      165.79     27.83 o 
  22   0   4        0.48       10.94     25.47 o 
  23   0   4     1086.79     1043.91    101.76 o 
   1   1   4     9204.45     9286.95     89.46 o 
   2   1   4      570.39      549.88      8.47 o 
   3   1   4     2395.87     2402.75     29.49 o 
   4   1   4      520.95      534.10     10.41 o 
   5   1   4     2340.10     2355.05     28.41 o 
   6   1   4       48.88       68.67      4.91 o 
   7   1   4      747.53      836.59     14.68 o 
   8   1   4     2103.02     2154.52     29.07 o 
   9   1   4     2432.98     2664.90     33.86 o 
  10   1   4      585.07      506.39     13.48 o 
  11   1   4      285.79      305.77     11.92 o 
  12   1   4        0.16        2.36      7.01 o 
  13   1   4      108.50       92.79      9.47 o 
  14   1   4     1035.18     1033.32     25.94 o 
  15   1   4      336.28      339.83     15.23 o 
  16   1   4       33.87       44.34     10.94 o 
  17   1   4      433.00      440.25     20.56 o 
  18   1   4      103.33       94.08     14.71 o 
  19   1   4        0.34        7.08     12.41 o 
  20   1   4       30.51       27.76     15.03 o 
  21   1   4        1.24        3.26     16.21 o 
  22   1   4       98.83       91.95     22.31 o 
  23   1   4       11.24       38.98     20.05 o 
   0   2   4    49568.89    47287.16    623.72 o 
   1   2   4     5696.60     5961.97     59.80 o 
   2   2   4    45985.43    44124.20    411.91 o 
   3   2   4        0.81        0.00      4.02 o 
   4   2   4     3229.21     3268.21     36.17 o 
   5   2   4    18350.21    18450.07    177.06 o 
   6   2   4     6381.29     6781.40     70.15 o 
   7   2   4     3953.93     4124.94     48.21 o 
   8   2   4      327.97      346.07     11.65 o 
   9   2   4       34.44       26.68      6.07 o 
  10   2   4      917.41      835.79     16.97 o 
  11   2   4     1423.47     1381.67     23.46 o 
  12   2   4     1302.42     1261.14     23.04 o 
  13   2   4       11.31       20.89      8.02 o 
  14   2   4     1053.13     1048.15     22.93 o 
  15   2   4       69.14       53.23      9.51 o 
  16   2   4      346.78      389.64     19.95 o 
  17   2   4      366.09      417.87     20.27 o 
  18   2   4       60.27       59.35     13.77 o 
  19   2   4       98.77       79.48     15.96 o 
  20   2   4      460.05      504.67     28.39 o 
  21   2   4        1.15       16.44     16.43 o 
  22   2   4        4.27        1.00     18.17 o 
  23   2   4      241.07      247.48     28.61 o 
   1   3   4     5725.39     5740.78     58.85 o 
   2   3   4    18442.34    18385.60    183.31 o 
   3   3   4    28738.67    29205.89    275.89 o 
   4   3   4     6256.33     6166.55     64.13 o 
   5   3   4      368.94      340.98     11.63 o 
   6   3   4      618.71      724.53     16.25 o 
   7   3   4     5875.80     6276.40     67.21 o 
   8   3   4        0.12        0.00      5.07 o 
   9   3   4     1138.27     1079.77     21.92 o 
  10   3   4      170.83      174.96     11.66 o 
  11   3   4     4252.30     4223.97     51.58 o 
  12   3   4      109.60      106.99      9.55 o 
  13   3   4      134.40      140.48     10.72 o 
  14   3   4       40.75       33.61      8.74 o 
  15   3   4      599.57      611.75     20.77 o 
  16   3   4      791.11      744.14     23.38 o 
  17   3   4       35.92       37.60     13.86 o 
  18   3   4       93.29       95.19     14.98 o 
  19   3   4        2.55        0.00     11.92 o 
  20   3   4      424.14      478.65     28.09 o 
  21   3   4       24.75        2.59     16.30 o 
  22   3   4       65.82       79.86     21.65 o 
  23   3   4       31.70        7.73     19.32 o 
   0   4   4      708.72      752.93     27.58 o 
   1   4   4      310.93      272.68      8.09 o 
   2   4   4      741.13      842.28     14.12 o 
   3   4   4      118.71      120.24      6.92 o 
   4   4   4     2114.85     2269.03     28.89 o 
   5   4   4      633.85      641.71     13.75 o 
   6   4   4      973.64     1028.12     18.02 o 
   7   4   4     4742.58     4947.80     58.42 o 
   8   4   4     3931.88     4244.38     50.05 o 
   9   4   4      825.38      797.77     19.00 o 
  10   4   4     1575.36     1608.60     26.30 o 
  11   4   4       12.41       19.15      7.44 o 
  12   4   4      104.22       71.22      9.62 o 
  13   4   4      571.62      532.28     17.85 o 
  14   4   4        0.35        0.00      7.86 o 
  15   4   4       38.56       46.77     11.54 o 
  16   4   4       22.38        6.31     11.51 o 
  17   4   4       42.96       29.71     13.08 o 
  18   4   4        0.73        0.00     12.04 o 
  19   4   4        7.37        0.00     12.24 o 
  20   4   4      120.30      143.52     17.92 o 
  21   4   4      308.13      300.23     26.32 o 
  22   4   4        0.24        6.87     18.43 o 
  23   4   4       29.95       38.67     24.00 o 
   1   5   4      320.94      328.00     13.79 o 
   2   5   4     1474.51     1553.40     21.78 o 
   3   5   4      584.19      591.05     15.16 o 
   4   5   4      306.56      293.69     10.28 o 
   5   5   4      360.37      357.05     11.67 o 
   6   5   4      163.59      173.97      9.23 o 
   7   5   4      352.98      293.41     11.75 o 
   8   5   4     4132.76     4128.19     50.10 o 
   9   5   4     1684.39     1822.53     28.78 o 
  10   5   4       58.53       67.39      8.75 o 
  11   5   4      133.67      177.25     11.45 o 
  12   5   4      988.02     1026.52     23.95 o 
  13   5   4       50.64       48.69      9.50 o 
  14   5   4      295.50      265.24     14.23 o 
  15   5   4      449.91      389.56     19.18 o 
  16   5   4        1.35        6.01     10.41 o 
  17   5   4      166.44      184.98     17.48 o 
  18   5   4        9.05        0.00     11.97 o 
  19   5   4        9.15        0.00     11.98 o 
  20   5   4       73.17       73.61     18.61 o 
  21   5   4      432.60      475.98     31.73 o 
  22   5   4      243.28      257.61     31.89 o 
   0   6   4      948.35     1086.94     37.57 o 
   1   6   4     1111.82     1197.82     22.61 o 
   2   6   4      383.82      383.46     12.17 o 
   3   6   4      450.87      463.00     15.21 o 
   4   6   4        3.64        8.21      5.42 o 
   5   6   4      128.99      128.83      8.40 o 
   6   6   4      243.66      228.69     10.84 o 
   7   6   4        9.17        9.76      6.89 o 
   8   6   4     1437.80     1492.95     25.75 o 
   9   6   4     1826.95     1794.61     30.82 o 
  10   6   4      304.64      301.60     13.89 o 
  11   6   4     3474.71     3447.09     46.93 o 
  12   6   4      258.32      319.44     15.02 o 
  13   6   4      498.75      500.66     18.53 o 
  14   6   4     1435.02     1350.38     29.22 o 
  15   6   4       10.87       21.84     10.10 o 
  16   6   4      157.49      193.43     16.94 o 
  17   6   4       10.38       36.39     13.16 o 
  18   6   4      368.98      362.91     24.14 o 
  19   6   4      815.57      871.14     34.01 o 
  20   6   4       46.46       66.11     18.74 o 
  21   6   4      586.90      689.02     37.10 o 
  22   6   4        0.02        5.21     22.12 o 
   1   7   4       47.12       62.07      8.24 o 
   2   7   4      286.27      316.76     13.64 o 
   3   7   4       42.75       35.86      7.20 o 
   4   7   4      252.80      278.21     12.40 o 
   5   7   4     1073.01     1057.21     20.15 o 
   6   7   4     1257.74     1305.05     26.41 o 
   7   7   4        1.36        6.30      7.32 o 
   8   7   4     6314.14     6154.21     71.34 o 
   9   7   4     1886.35     1901.44     31.39 o 
  10   7   4        7.01        8.48     11.26 o 
  11   7   4     1012.17      938.34     23.35 o 
  12   7   4      213.98      191.54     13.13 o 
  13   7   4     1691.59     1657.98     31.26 o 
  14   7   4      186.18      207.05     18.30 o 
  15   7   4        7.11       17.18     10.70 o 
  16   7   4        2.52        3.71     11.49 o 
  17   7   4      447.61      480.39     26.68 o 
  18   7   4      916.74      970.75     35.31 o 
  19   7   4        0.42        0.00     13.63 o 
  20   7   4       12.02       23.20     16.49 o 
  21   7   4       52.21       66.93     18.50 o 
   0   8   4      660.75      566.86     25.38 o 
   1   8   4      247.14      234.62     12.83 o 
   2   8   4     2192.34     2306.21     42.59 o 
   3   8   4       13.59        9.51      7.76 o 
   4   8   4     2334.09     2235.45     34.47 o 
   5   8   4      565.52      605.58     18.32 o 
   6   8   4      109.02      105.01      9.58 o 
   7   8   4       37.57       43.17      8.69 o 
   8   8   4     2152.37     2168.82     34.34 o 
   9   8   4     3024.08     2951.80     42.62 o 
  10   8   4      627.11      625.72     21.43 o 
  11   8   4       27.31       11.16      9.13 o 
  12   8   4        4.71        3.58      8.92 o 
  13   8   4      166.13      182.58     13.77 o 
  14   8   4       45.42       45.57     11.47 o 
  15   8   4        2.66       11.58     11.74 o 
  16   8   4      627.17      561.89     25.13 o 
  17   8   4       58.17       53.39     15.03 o 
  18   8   4      151.95      168.58     18.76 o 
  19   8   4        3.58        0.00     15.74 o 
  20   8   4       25.42       27.06     18.30 o 
   1   9   4      649.66      716.78     24.61 o 
   2   9   4      630.75      676.70     20.41 o 
   3   9   4       67.83       59.24     12.98 o 
   4   9   4      341.02      292.74     15.26 o 
   5   9   4      466.95      501.81     19.27 o 
   6   9   4     1756.44     1811.62     34.85 o 
   7   9   4     4902.87     4819.82     63.90 o 
   8   9   4       87.03       75.37     11.06 o 
   9   9   4      354.73      347.35     17.30 o 
  10   9   4      222.07      216.49     14.97 o 
  11   9   4        3.53        7.39     10.13 o 
  12   9   4       31.85       36.34     11.75 o 
  13   9   4      582.55      561.69     22.84 o 
  14   9   4      187.33      180.42     15.82 o 
  15   9   4       37.45       30.67     13.81 o 
  16   9   4      167.63      141.73     17.77 o 
  17   9   4      258.91      268.61     23.42 o 
  18   9   4        4.96        1.67     17.28 o 
  19   9   4       38.42       42.59     20.39 o 
   0  10   4       14.90        5.10     15.65 o 
   1  10   4       87.49       98.32     14.91 o 
   2  10   4      195.07      181.27     17.35 o 
   3  10   4     1301.78     1232.37     45.96 o 
   4  10   4       90.62       80.31     14.78 o 
   5  10   4     3432.27     3332.21     62.41 o 
   6  10   4       23.57       29.43     13.08 o 
   7  10   4      194.61      168.80     15.78 o 
   8  10   4      979.20      970.09     31.94 o 
   9  10   4       30.91       20.84     11.86 o 
  10  10   4        2.15        0.00     11.01 o 
  11  10   4      378.90      416.73     22.87 o 
  12  10   4        4.12        0.00     11.56 o 
  13  10   4        1.15        4.63     12.79 o 
  14  10   4      119.81      162.64     19.41 o 
  15  10   4      455.77      506.91     31.19 o 
  16  10   4     1814.74     1827.70     52.85 o 
  17  10   4       35.75       60.65     19.27 o 
  18  10   4        7.42       16.20     19.41 o 
   1  11   4        4.82       13.05     12.49 o 
   2  11   4      615.83      517.66     26.98 o 
   3  11   4     2203.18     2140.12     49.31 o 
   4  11   4       56.61       79.70     15.39 o 
   5  11   4     1503.55     1571.75     43.98 o 
   6  11   4       41.80       33.74     14.27 o 
   7  11   4      571.80      542.18     28.24 o 
   8  11   4      348.37      334.07     23.27 o 
   9  11   4      410.75      406.71     25.62 o 
  10  11   4       12.84        8.14     13.97 o 
  11  11   4       77.87       81.05     16.49 o 
  12  11   4        9.95        0.00     14.04 o 
  13  11   4       86.72      116.90     18.41 o 
  14  11   4        0.53        0.00     16.86 o 
  15  11   4      192.86      165.45     25.45 o 
  16  11   4       59.77       43.42     20.49 o 
   0  12   4      220.42      253.12     30.79 o 
   1  12   4       54.58       26.07     14.42 o 
   2  12   4     1357.23     1344.75     52.65 o 
   3  12   4       24.61       15.30     14.49 o 
   4  12   4       99.31       71.92     16.72 o 
   5  12   4       89.89       79.67     16.74 o 
   6  12   4      322.85      359.34     24.70 o 
   7  12   4       42.30       11.50     14.03 o 
   8  12   4      308.68      354.06     26.38 o 
   9  12   4        1.24        0.00     13.79 o 
  10  12   4      481.50      420.67     27.23 o 
  11  12   4        2.63        0.00     15.15 o 
  12  12   4        0.00        3.27     15.46 o 
  13  12   4       72.85       84.39     20.23 o 
  14  12   4       70.09       62.94     21.50 o 
  15  12   4       16.54       37.37     21.23 o 
   1  13   4        0.14        0.00     14.05 o 
   2  13   4       62.37       63.49     16.91 o 
   3  13   4      102.63       74.46     18.90 o 
   4  13   4      448.10      427.71     27.94 o 
   5  13   4      586.46      630.41     32.73 o 
   6  13   4        1.32        0.00     14.33 o 
   7  13   4        3.42        0.00     14.38 o 
   8  13   4      510.33      520.44     30.85 o 
   9  13   4       88.59      103.91     19.13 o 
  10  13   4        3.98        0.64     15.90 o 
  11  13   4       28.82       36.22     17.14 o 
  12  13   4        4.98        0.00     17.42 o 
  13  13   4      141.89      161.21     24.39 o 
   0  14   4      294.31      334.46     38.11 o 
   1  14   4       79.76       56.66     17.84 o 
   2  14   4       49.76       49.63     18.18 o 
   3  14   4      539.01      535.16     31.91 o 
   4  14   4        6.74        0.00     15.46 o 
   5  14   4       46.30       26.54     17.09 o 
   6  14   4       75.45       38.79     17.93 o 
   7  14   4       64.03       22.71     19.63 o 
   8  14   4        9.55        0.00     16.82 o 
   9  14   4        1.29       10.21     17.02 o 
  10  14   4       95.75      129.55     21.45 o 
   1  15   4      222.91      158.53     24.84 o 
   2  15   4       45.93       39.56     18.36 o 
   3  15   4       88.11       77.78     20.01 o 
   4  15   4      146.95      150.68     22.85 o 
   5  15   4      198.48      200.73     24.64 o 
   6  15   4        5.56       15.75     17.44 o 
   1   1   5     7855.49     8027.40     81.93 o 
   2   1   5     5055.18     5145.90     52.24 o 
   3   1   5      729.55      650.17     11.66 o 
   4   1   5      961.03      980.61     14.89 o 
   5   1   5      277.85      292.59      8.90 o 
   6   1   5      345.40      382.16      8.61 o 
   7   1   5    14960.52    15684.58    159.25 o 
   8   1   5    21051.51    22313.12    214.44 o 
   9   1   5      239.90      257.15      9.49 o 
  10   1   5      751.72      814.07     16.36 o 
  11   1   5     2533.54     2592.82     34.88 o 
  12   1   5      497.35      495.77     16.27 o 
  13   1   5     1391.68     1366.02     24.47 o 
  14   1   5        2.22        3.56      7.73 o 
  15   1   5       14.88        6.28      9.46 o 
  16   1   5        9.28        3.81      9.64 o 
  17   1   5     1300.40     1151.42     30.76 o 
  18   1   5      893.60      974.61     32.71 o 
  19   1   5      665.02      710.28     32.13 o 
  20   1   5      125.63      137.60     18.76 o 
  21   1   5      259.78      259.60     23.36 o 
  22   1   5      234.92      216.52     27.46 o 
  23   1   5      603.47      651.46     40.71 o 
   0   2   5    16083.63    15352.43    207.68 o 
   1   2   5     8451.08     8567.94     84.42 o 
   2   2   5     5587.59     5673.57     57.95 o 
   3   2   5     2904.26     3005.45     35.00 o 
   4   2   5     2978.72     2955.16     34.89 o 
   5   2   5     8568.36     9386.08     93.76 o 
   6   2   5        6.52       11.97      4.96 o 
   7   2   5     5205.19     5828.82     62.35 o 
   8   2   5    20012.42    21648.30    209.56 o 
   9   2   5        2.92       10.02      5.39 o 
  10   2   5     1326.38     1368.49     22.36 o 
  11   2   5     1149.27     1156.24     21.18 o 
  12   2   5     2826.18     2787.55     39.13 o 
  13   2   5     1019.88     1010.71     21.53 o 
  14   2   5      959.51      955.10     22.64 o 
  15   2   5        3.02        0.00      8.66 o 
  16   2   5      912.41      881.34     30.09 o 
  17   2   5      322.14      315.72     19.94 o 
  18   2   5      578.29      632.79     40.28 o 
  19   2   5      183.75      145.96     18.53 o 
  20   2   5      186.75      163.17     19.98 o 
  21   2   5      348.58      348.81     25.94 o 
  22   2   5      180.05      179.94     25.86 o 
  23   2   5       50.58       33.07     20.89 o 
   1   3   5       35.43       39.48      4.93 o 
   2   3   5     5820.98     5836.98     60.50 o 
   3   3   5     1696.06     1637.53     21.90 o 
   4   3   5     4110.98     4099.77     47.11 o 
   5   3   5     4304.45     4341.06     48.05 o 
   6   3   5     8652.33     9242.31     94.18 o 
   7   3   5      804.65      937.02     18.12 o 
   8   3   5        0.11        8.60      5.32 o 
   9   3   5        0.11        0.00      5.45 o 
  10   3   5      724.37      802.43     17.64 o 
  11   3   5      248.33      238.89     14.06 o 
  12   3   5     1100.34     1051.37     22.10 o 
  13   3   5      129.28      136.27     10.59 o 
  14   3   5      954.23     1002.69     22.88 o 
  15   3   5      440.17      413.11     18.07 o 
  16   3   5      180.53      194.43     16.51 o 
  17   3   5      183.06      143.44     16.21 o 
  18   3   5       22.39       25.38     12.86 o 
  19   3   5       18.53       20.32     14.08 o 
  20   3   5      191.96      239.11     22.32 o 
  21   3   5      213.81      243.33     22.73 o 
  22   3   5      187.49      208.13     26.32 o 
  23   3   5       16.20       48.23     23.48 o 
   0   4   5     1666.06     1848.81     33.95 o 
   1   4   5     5476.30     5560.00     58.72 o 
   2   4   5      183.49      163.84      7.62 o 
   3   4   5     4637.12     4944.44     53.74 o 
   4   4   5     7080.64     7633.62     79.14 o 
   5   4   5    10677.53    10950.62    110.37 o 
   6   4   5      853.72      835.31     19.49 o 
   7   4   5     1196.51     1237.78     20.94 o 
   8   4   5     2090.29     2313.01     31.96 o 
   9   4   5        0.04        1.59      6.16 o 
  10   4   5      406.40      461.28     17.23 o 
  11   4   5      702.09      701.77     18.47 o 
  12   4   5      906.36      835.85     20.70 o 
  13   4   5       56.14       72.04      9.44 o 
  14   4   5      172.08      144.00     11.43 o 
  15   4   5      283.48      240.08     14.67 o 
  16   4   5        0.12        0.00     10.72 o 
  17   4   5      965.87      850.17     31.11 o 
  18   4   5       20.28       15.75     12.84 o 
  19   4   5      163.97      130.16     17.17 o 
  20   4   5        0.15        0.00     14.60 o 
  21   4   5       11.45       15.78     16.70 o 
  22   4   5      101.71      113.13     23.47 o 
  23   4   5       80.50       54.31     21.38 o 
   1   5   5     6542.79     6955.29     72.76 o 
   2   5   5     2677.58     2869.97     34.87 o 
   3   5   5      268.16      248.14      9.39 o 
   4   5   5      887.77      959.12     17.32 o 
   5   5   5     4045.43     4041.91     47.47 o 
   6   5   5       83.39      103.24      8.31 o 
   7   5   5      148.09      164.11     11.14 o 
   8   5   5      122.56      122.15      9.29 o 
   9   5   5      871.73      845.49     19.45 o 
  10   5   5      319.88      314.68     13.52 o 
  11   5   5       69.90       99.89     10.77 o 
  12   5   5        8.96        0.00      7.89 o 
  13   5   5       53.85       46.68      9.07 o 
  14   5   5        4.71        9.17      8.84 o 
  15   5   5        1.63        0.00      8.58 o 
  16   5   5      242.90      242.33     18.19 o 
  17   5   5      278.46      254.88     23.48 o 
  18   5   5      126.50      122.68     16.62 o 
  19   5   5       12.21        0.00     13.05 o 
  20   5   5       79.26       91.35     18.33 o 
  21   5   5      786.15      971.96     46.48 o 
  22   5   5       87.12       47.79     21.44 o 
   0   6   5     4166.43     4633.98     92.82 o 
   1   6   5     1380.37     1373.02     22.50 o 
   2   6   5     1367.22     1443.87     24.33 o 
   3   6   5     2309.26     2502.79     48.26 o 
   4   6   5     1478.34     1620.16     24.69 o 
   5   6   5       30.56       45.36      8.46 o 
   6   6   5       57.37       42.91      7.44 o 
   7   6   5        4.61        0.00      7.16 o 
   8   6   5      823.49      871.75     20.10 o 
   9   6   5        0.02        8.37      7.44 o 
  10   6   5      145.89      150.31     11.27 o 
  11   6   5      608.55      665.89     20.16 o 
  12   6   5       50.61       65.81      9.86 o 
  13   6   5     1098.70     1059.77     27.13 o 
  14   6   5       39.73       11.03      9.20 o 
  15   6   5       35.69       27.03     12.22 o 
  16   6   5      210.60      236.78     17.48 o 
  17   6   5       12.00        4.75     12.28 o 
  18   6   5      509.43      513.09     26.62 o 
  19   6   5       36.98       11.85     13.99 o 
  20   6   5       11.12       16.22     14.66 o 
  21   6   5       19.57        0.00     17.00 o 
  22   6   5        0.47       11.96     20.17 o 
   1   7   5      350.62      391.72     15.35 o 
   2   7   5     1193.39     1282.68     25.33 o 
   3   7   5        0.05        4.00      6.62 o 
   4   7   5      182.30      157.08     10.27 o 
   5   7   5      946.72      878.94     18.73 o 
   6   7   5      211.31      252.50     12.05 o 
   7   7   5     1308.27     1222.03     23.37 o 
   8   7   5      470.52      486.58     16.89 o 
   9   7   5      684.18      678.62     19.87 o 
  10   7   5        7.53       19.40      8.46 o 
  11   7   5      100.61       86.61     11.01 o 
  12   7   5       24.57       13.90      8.94 o 
  13   7   5     1671.58     1581.51     30.63 o 
  14   7   5      934.30      885.14     25.09 o 
  15   7   5      711.23      751.90     27.42 o 
  16   7   5      103.63       99.35     15.65 o 
  17   7   5       70.92       70.91     15.12 o 
  18   7   5       13.34        0.00     13.13 o 
  19   7   5        0.50        0.00     16.99 o 
  20   7   5       79.40       80.92     17.54 o 
  21   7   5       45.26       54.47     19.93 o 
   0   8   5        0.33        0.00     10.99 o 
   1   8   5      727.20      745.03     20.96 o 
   2   8   5      991.59     1027.40     28.24 o 
   3   8   5       81.12       79.65      8.43 o 
   4   8   5       32.69       45.39      8.50 o 
   5   8   5     1294.16     1190.68     27.36 o 
   6   8   5     1811.70     1854.03     32.27 o 
   7   8   5        6.62       10.85      7.88 o 
   8   8   5      805.57      776.78     22.98 o 
   9   8   5      233.76      277.54     15.28 o 
  10   8   5      612.39      688.29     22.88 o 
  11   8   5      144.74      152.53     13.13 o 
  12   8   5       21.14        3.58      9.79 o 
  13   8   5      214.71      217.13     15.47 o 
  14   8   5      324.55      376.52     20.50 o 
  15   8   5      110.34      104.95     14.51 o 
  16   8   5        5.46        8.34     12.07 o 
  17   8   5       50.61       47.85     14.96 o 
  18   8   5      975.03     1086.64     40.76 o 
  19   8   5        4.24        0.00     15.22 o 
  20   8   5       23.53       20.67     18.60 o 
   1   9   5       16.09        0.84      8.48 o 
   2   9   5     1645.55     1609.41     31.24 o 
   3   9   5      714.57      733.46     22.23 o 
   4   9   5      258.17      275.56     15.10 o 
   5   9   5     1178.19     1091.25     27.10 o 
   6   9   5        8.02        0.00      9.18 o 
   7   9   5        3.44        0.00      9.24 o 
   8   9   5      241.46      243.74     14.92 o 
   9   9   5      171.78      196.05     18.45 o 
  10   9   5      106.04       80.18     11.98 o 
  11   9   5       50.64       44.62     12.18 o 
  12   9   5      190.45      188.62     14.91 o 
  13   9   5      294.17      263.19     17.15 o 
  14   9   5        6.13        0.09     12.34 o 
  15   9   5       81.01      109.15     16.30 o 
  16   9   5       42.32       20.74     14.29 o 
  17   9   5       61.21       85.40     22.55 o 
  18   9   5      553.34      569.64     34.09 o 
  19   9   5      564.40      595.52     34.84 o 
   0  10   5       38.53       53.72     18.66 o 
   1  10   5      218.78      176.75     17.00 o 
   2  10   5      477.19      511.80     25.02 o 
   3  10   5       25.09       11.96     11.94 o 
   4  10   5      161.71      163.74     17.13 o 
   5  10   5        1.53        8.96     11.75 o 
   6  10   5        9.95        9.88     11.24 o 
   7  10   5       59.14       51.57     12.32 o 
   8  10   5       47.09       28.08     12.19 o 
   9  10   5        8.19       27.55     12.35 o 
  10  10   5       35.20       47.82     13.59 o 
  11  10   5      558.21      594.39     26.70 o 
  12  10   5      107.08       95.94     16.36 o 
  13  10   5       16.25       12.89     14.11 o 
  14  10   5       16.69        3.62     21.08 o 
  15  10   5      190.99      197.76     22.98 o 
  16  10   5        6.79        3.10     16.65 o 
  17  10   5      208.85      165.74     30.36 o 
  18  10   5       37.81        0.00     22.37 o 
   1  11   5        0.08        0.00     12.54 o 
   2  11   5        7.51        9.67     12.61 o 
   3  11   5       32.78       41.75     14.05 o 
   4  11   5      718.15      641.26     48.69 o 
   5  11   5      943.96      886.13     34.83 o 
   6  11   5       46.83       41.58     14.74 o 
   7  11   5      986.97      923.05     35.69 o 
   8  11   5      229.76      226.69     20.72 o 
   9  11   5      393.86      407.01     25.50 o 
  10  11   5        5.25        4.39     13.75 o 
  11  11   5       37.95       27.25     14.79 o 
  12  11   5        2.93        0.00     13.77 o 
  13  11   5       67.14       52.41     17.77 o 
  14  11   5       23.04       48.87     20.32 o 
  15  11   5      202.92      221.26     26.61 o 
  16  11   5        4.32        0.00     19.24 o 
   0  12   5     2002.91     1993.20     69.52 o 
   1  12   5       76.35       60.29     15.63 o 
   2  12   5      323.83      280.51     23.02 o 
   3  12   5       89.73      100.90     17.24 o 
   4  12   5      144.45      145.95     24.65 o 
   5  12   5        1.59       11.91     13.87 o 
   6  12   5        0.41        6.96     14.08 o 
   7  12   5      119.87       87.45     17.32 o 
   8  12   5      320.75      303.12     24.07 o 
   9  12   5      101.23      120.26     19.49 o 
  10  12   5      202.03      214.67     21.93 o 
  11  12   5       11.27       30.74     15.80 o 
  12  12   5      118.99      147.28     22.12 o 
  13  12   5       64.49       60.29     19.43 o 
  14  12   5      196.20      265.07     29.73 o 
  15  12   5        0.21        0.00     19.13 o 
   1  13   5        2.51        0.00     17.21 o 
   2  13   5      432.76      403.13     27.57 o 
   3  13   5      127.17      121.01     19.36 o 
   4  13   5      173.49      174.77     21.14 o 
   5  13   5      118.68      127.44     19.19 o 
   6  13   5      193.89      233.65     23.22 o 
   7  13   5      905.25      877.04     43.64 o 
   8  13   5       71.59       59.87     17.55 o 
   9  13   5      214.15      228.97     24.89 o 
  10  13   5       85.05       63.67     21.95 o 
  11  13   5        0.06        0.00     16.98 o 
  12  13   5      173.01      196.16     24.88 o 
  13  13   5       28.00        0.00     19.29 o 
   0  14   5      193.27      208.19     33.31 o 
   1  14   5      554.08      525.55     39.59 o 
   2  14   5       19.05       25.84     16.74 o 
   3  14   5       57.74       27.15     18.03 o 
   4  14   5      478.35      495.48     30.96 o 
   5  14   5       64.08       43.83     20.74 o 
   6  14   5       11.19       29.45     17.33 o 
   7  14   5       72.71       51.95     18.68 o 
   8  14   5      180.54      171.84     22.90 o 
   9  14   5      211.44      200.88     23.82 o 
  10  14   5       42.51       36.40     18.40 o 
   1  15   5      948.25     1052.20     46.50 o 
   2  15   5      121.60      123.92     21.59 o 
   3  15   5      169.19      177.99     24.07 o 
   4  15   5       18.02       51.63     18.55 o 
   5  15   5       48.98       87.39     20.36 o 
   6  15   5        0.10        8.80     17.58 o 
   0   0   6       59.42       64.61      9.98 o 
   1   0   6     1124.13     1095.87     21.49 o 
   2   0   6     5707.22     6088.49     94.48 o 
   3   0   6    17075.31    16610.00    224.18 o 
   4   0   6     9188.69     8715.21    121.54 o 
   5   0   6      118.54      141.04     11.19 o 
   6   0   6     2721.92     2875.86     58.35 o 
   7   0   6     7345.34     7864.81    126.77 o 
   8   0   6        0.12       16.48     10.42 o 
   9   0   6      392.62      381.35     31.54 o 
  10   0   6     9459.61    10143.54    156.33 o 
  11   0   6      392.65      436.59     17.70 o 
  12   0   6     2710.88     2942.43     54.65 o 
  13   0   6     2090.60     2165.17     53.69 o 
  14   0   6     2027.45     1993.03     51.67 o 
  15   0   6     2776.84     2732.08     64.53 o 
  16   0   6      121.84       99.01     18.91 o 
  17   0   6       22.05       14.65     18.50 o 
  18   0   6        4.96        0.00     16.59 o 
  19   0   6     1029.38     1088.45     56.27 o 
  20   0   6        3.44        0.00     22.22 o 
  21   0   6      131.91      161.39     29.25 o 
  22   0   6      426.13      452.26     53.10 o 
  23   0   6       90.62      112.95     33.37 o 
   1   1   6    21102.99    20964.18    198.62 o 
   2   1   6     2035.25     2047.16     24.18 o 
   3   1   6     2346.77     2442.98     31.06 o 
   4   1   6     2590.92     2575.89     32.73 o 
   5   1   6      872.34      922.44     16.52 o 
   6   1   6      452.68      477.55     12.52 o 
   7   1   6      132.16      165.73      8.17 o 
   8   1   6       63.81       35.06      6.07 o 
   9   1   6      141.64      111.36      8.64 o 
  10   1   6       16.90       25.35      5.64 o 
  11   1   6      332.21      340.47     15.81 o 
  12   1   6       76.15       79.50      7.97 o 
  13   1   6      140.87      152.96     10.15 o 
  14   1   6       22.87       25.15      9.71 o 
  15   1   6      504.93      516.56     26.20 o 
  16   1   6        0.49        0.00     10.47 o 
  17   1   6       33.04       17.89     11.73 o 
  18   1   6      305.34      286.67     23.09 o 
  19   1   6       71.15       63.33     16.34 o 
  20   1   6      243.12      240.38     22.48 o 
  21   1   6       96.10      135.28     20.13 o 
  22   1   6        5.00        0.00     16.64 o 
  23   1   6      128.15      159.18     25.66 o 
   0   2   6    33129.69    32888.31    437.29 o 
   1   2   6      922.52      861.29     13.79 o 
   2   2   6      429.15      446.96      9.84 o 
   3   2   6        6.05        4.76      4.63 o 
   4   2   6        3.69        3.23      4.01 o 
   5   2   6      123.75      149.22      7.02 o 
   6   2   6      321.38      357.78      9.53 o 
   7   2   6     1115.17     1088.89     18.52 o 
   8   2   6      978.55      991.68     16.93 o 
   9   2   6      411.37      449.19     12.92 o 
  10   2   6      199.87      162.85      8.80 o 
  11   2   6      147.85      165.01      9.31 o 
  12   2   6      276.64      303.89     12.28 o 
  13   2   6       54.63       36.07      8.33 o 
  14   2   6     1584.12     1466.68     28.43 o 
  15   2   6        8.66        3.70      9.28 o 
  16   2   6      227.55      237.59     17.85 o 
  17   2   6      119.30      124.10     15.46 o 
  18   2   6       44.79       39.27     14.60 o 
  19   2   6      266.76      298.96     22.77 o 
  20   2   6      165.93      172.61     25.16 o 
  21   2   6       95.44      105.59     20.98 o 
  22   2   6       66.53       73.56     19.86 o 
  23   2   6      223.53      262.29     29.48 o 
   1   3   6      716.86      693.96     12.78 o 
   2   3   6     4017.24     4022.15     44.20 o 
   3   3   6      323.54      373.14     11.08 o 
   4   3   6      263.87      271.96     10.08 o 
   5   3   6     5743.17     5958.05     63.40 o 
   6   3   6    14432.28    15475.49    151.97 o 
   7   3   6        0.20        2.38      5.06 o 
   8   3   6      596.42      637.21     14.78 o 
   9   3   6       46.96       32.87      6.33 o 
  10   3   6      499.21      503.04     15.35 o 
  11   3   6        1.42        0.00      6.39 o 
  12   3   6     3940.04     3963.84     49.98 o 
  13   3   6       60.49       68.62      9.21 o 
  14   3   6        5.96        0.51      8.68 o 
  15   3   6      949.59     1009.69     30.75 o 
  16   3   6       21.89       13.89     11.61 o 
  17   3   6      179.37      108.11     16.09 o 
  18   3   6        2.77        2.16     12.27 o 
  19   3   6      245.89      219.33     20.97 o 
  20   3   6      158.47      148.73     19.85 o 
  21   3   6      467.98      541.30     31.49 o 
  22   3   6       58.06       44.88     19.61 o 
  23   3   6       51.96       41.50     21.03 o 
   0   4   6     6206.88     6477.12     95.91 o 
   1   4   6     1434.98     1516.60     21.43 o 
   2   4   6     1511.74     1739.18     23.82 o 
   3   4   6     1825.19     1790.22     24.51 o 
   4   4   6     1262.62     1409.63     21.37 o 
   5   4   6     2184.20     2171.73     29.13 o 
   6   4   6      476.73      567.31     14.02 o 
   7   4   6      852.55      991.97     22.28 o 
   8   4   6       83.51       56.11      7.20 o 
   9   4   6      400.15      447.60     14.48 o 
  10   4   6      581.00      540.05     18.30 o 
  11   4   6      295.78      279.73     12.68 o 
  12   4   6      637.16      612.84     20.75 o 
  13   4   6       54.76       52.17      8.93 o 
  14   4   6       33.19       23.34      9.08 o 
  15   4   6        8.57       26.85     11.44 o 
  16   4   6     1621.09     1534.18     43.65 o 
  17   4   6       91.66       81.28     14.53 o 
  18   4   6       15.43       11.11     12.74 o 
  19   4   6      282.02      301.26     24.73 o 
  20   4   6       16.74       32.06     16.36 o 
  21   4   6       33.27       33.41     16.63 o 
  22   4   6      355.59      464.12     32.48 o 
   1   5   6     1527.95     1540.89     22.36 o 
   2   5   6        3.56        0.00      4.75 o 
   3   5   6     8233.08     8680.35     89.85 o 
   4   5   6     9349.32     9648.66     99.41 o 
   5   5   6     1254.48     1256.65     21.04 o 
   6   5   6      537.85      516.46     14.80 o 
   7   5   6     1297.74     1438.64     23.99 o 
   8   5   6      707.89      780.54     18.37 o 
   9   5   6      773.58      722.94     18.48 o 
  10   5   6      381.87      426.55     15.45 o 
  11   5   6      604.51      578.69     17.97 o 
  12   5   6       55.72       92.43     10.01 o 
  13   5   6       81.85       61.77     11.02 o 
  14   5   6      206.46      246.65     19.45 o 
  15   5   6        1.20        0.68     10.30 o 
  16   5   6        2.01       25.66     12.24 o 
  17   5   6       28.09       28.71     12.99 o 
  18   5   6      847.40      808.61     31.86 o 
  19   5   6        2.16        0.00     13.10 o 
  20   5   6       14.35       21.88     15.99 o 
  21   5   6       48.46       50.91     21.93 o 
  22   5   6        0.49        0.00     16.54 o 
   0   6   6      608.97      840.60     22.49 o 
   1   6   6       46.93       34.74      5.28 o 
   2   6   6      506.58      524.40     12.99 o 
   3   6   6       87.91       96.07      7.43 o 
   4   6   6      708.44      742.27     22.58 o 
   5   6   6     1195.60     1234.98     21.72 o 
   6   6   6     1758.60     1739.44     32.02 o 
   7   6   6      790.31      890.52     24.44 o 
   8   6   6     3121.08     3137.30     42.22 o 
   9   6   6        4.77        6.34      7.73 o 
  10   6   6      787.41      723.75     20.30 o 
  11   6   6      105.72      115.24     11.19 o 
  12   6   6      301.86      295.86     14.74 o 
  13   6   6       15.89        8.18      9.44 o 
  14   6   6        0.07        2.49     10.13 o 
  15   6   6       30.63       26.24     11.84 o 
  16   6   6     1405.95     1377.74     40.69 o 
  17   6   6       78.56       94.10     15.25 o 
  18   6   6     1246.57     1214.24     50.92 o 
  19   6   6        1.02        4.77     13.79 o 
  20   6   6       42.74       35.51     17.06 o 
  21   6   6       43.21       23.06     17.01 o 
   1   7   6      360.95      380.19     15.35 o 
   2   7   6      463.03      454.98     14.26 o 
   3   7   6      309.26      317.35     13.02 o 
   4   7   6      386.48      444.09     15.98 o 
   5   7   6      242.09      270.62     11.87 o 
   6   7   6     1955.73     2099.90     31.78 o 
   7   7   6     1063.56     1054.64     22.02 o 
   8   7   6      203.05      199.76     14.43 o 
   9   7   6       26.52       38.92      9.16 o 
  10   7   6       56.72       64.92     10.09 o 
  11   7   6      439.26      455.74     17.66 o 
  12   7   6      770.95      838.29     25.80 o 
  13   7   6      143.98      138.04     12.40 o 
  14   7   6       72.34       86.47     13.17 o 
  15   7   6      425.74      462.91     22.52 o 
  16   7   6      899.12      863.18     43.08 o 
  17   7   6      512.20      503.26     26.26 o 
  18   7   6      347.77      386.44     24.05 o 
  19   7   6       18.49       37.83     15.84 o 
  20   7   6      132.52      156.31     21.18 o 
  21   7   6      221.90      252.62     26.29 o 
   0   8   6       96.94      163.34     17.24 o 
   1   8   6       35.87       22.91      8.83 o 
   2   8   6      350.27      345.59     15.71 o 
   3   8   6       33.64       20.53      7.50 o 
   4   8   6      154.32      180.92     11.66 o 
   5   8   6      348.56      349.04     15.38 o 
   6   8   6       45.82       37.27      9.48 o 
   7   8   6      376.56      346.25     16.04 o 
   8   8   6       45.55       32.10      9.59 o 
   9   8   6       74.24       34.59      9.26 o 
  10   8   6      839.76      857.11     28.09 o 
  11   8   6       30.48       19.29     10.01 o 
  12   8   6       44.29       33.02     10.13 o 
  13   8   6      906.66      942.58     31.60 o 
  14   8   6       14.08        0.00     10.68 o 
  15   8   6      140.00      142.28     16.40 o 
  16   8   6       16.83       17.13     14.68 o 
  17   8   6      202.90      141.37     22.17 o 
  18   8   6      142.91      121.45     22.94 o 
  19   8   6       16.93       20.55     16.76 o 
  20   8   6       19.67       17.80     17.77 o 
   1   9   6      216.64      176.66     13.12 o 
   2   9   6      601.51      602.06     20.52 o 
   3   9   6      146.80       97.80     11.61 o 
   4   9   6      171.34      218.32     14.26 o 
   5   9   6     1351.52     1402.50     37.76 o 
   6   9   6      163.25      135.04     12.90 o 
   7   9   6       43.74       32.13     10.75 o 
   8   9   6      827.49      806.40     26.21 o 
   9   9   6      323.36      321.88     17.05 o 
  10   9   6       22.55        9.29     10.04 o 
  11   9   6        1.79        0.00      9.88 o 
  12   9   6      588.36      628.92     23.78 o 
  13   9   6       89.96       95.70     14.34 o 
  14   9   6      124.12      122.55     16.71 o 
  15   9   6      249.68      230.05     19.50 o 
  16   9   6      110.52      100.96     17.13 o 
  17   9   6      837.87      852.27     37.03 o 
  18   9   6       98.10       98.52     19.29 o 
  19   9   6       13.53        5.20     17.46 o 
   0  10   6      417.33      398.91     32.70 o 
   1  10   6      739.00      698.27     38.46 o 
   2  10   6      447.45      508.45     25.17 o 
   3  10   6      906.69      874.77     47.99 o 
   4  10   6     1651.18     1561.24     36.03 o 
   5  10   6      356.41      334.75     26.31 o 
   6  10   6       36.43       34.35     12.16 o 
   7  10   6      221.01      245.16     19.72 o 
   8  10   6       80.57       55.40     13.57 o 
   9  10   6      110.92       86.90     14.41 o 
  10  10   6      946.46      931.72     32.63 o 
  11  10   6       37.20       65.89     14.48 o 
  12  10   6       90.90       49.67     16.54 o 
  13  10   6       28.62       24.08     14.62 o 
  14  10   6       71.09       74.78     18.39 o 
  15  10   6      714.72      720.14     39.17 o 
  16  10   6       68.57      122.33     23.00 o 
  17  10   6        0.39        0.00     18.03 o 
  18  10   6        1.75        7.44     20.23 o 
   1  11   6       69.60       36.89     13.95 o 
   2  11   6     1222.93     1304.84     39.23 o 
   3  11   6      244.46      273.68     21.51 o 
   4  11   6      278.18      292.50     22.07 o 
   5  11   6       19.32       18.76     13.68 o 
   6  11   6      295.30      268.02     21.27 o 
   7  11   6      258.81      266.64     21.89 o 
   8  11   6       27.08       10.76     13.57 o 
   9  11   6       12.74       10.19     14.87 o 
  10  11   6      282.11      291.60     22.93 o 
  11  11   6        9.04       36.16     15.38 o 
  12  11   6        1.64        0.00     15.40 o 
  13  11   6       43.73       83.70     21.72 o 
  14  11   6      136.31      122.09     23.42 o 
  15  11   6       14.70        0.00     18.96 o 
  16  11   6       40.68       23.14     23.23 o 
   0  12   6      575.49      460.34     38.55 o 
   1  12   6      709.88      658.67     31.76 o 
   2  12   6        0.13        1.06     13.43 o 
   3  12   6       23.37        3.66     13.94 o 
   4  12   6       13.79        0.00     13.57 o 
   5  12   6       29.40       17.43     14.36 o 
   6  12   6       71.52      102.21     17.72 o 
   7  12   6        0.42        7.74     14.50 o 
   8  12   6       87.55      104.95     18.32 o 
   9  12   6      244.73      188.37     21.43 o 
  10  12   6        0.89        0.00     14.67 o 
  11  12   6       65.83       64.65     19.08 o 
  12  12   6       10.41        4.66     16.93 o 
  13  12   6       33.32       15.63     19.66 o 
  14  12   6       85.55       38.89     27.29 o 
   1  13   6      413.49      369.38     27.74 o 
   2  13   6       15.64       25.28     15.89 o 
   3  13   6      469.44      432.23     28.07 o 
   4  13   6        0.54        0.00     14.89 o 
   5  13   6       80.46       69.56     22.38 o 
   6  13   6      202.42      243.63     23.43 o 
   7  13   6       85.81       72.64     27.15 o 
   8  13   6        6.42        4.76     15.88 o 
   9  13   6       84.96       74.33     19.07 o 
  10  13   6      206.61      247.14     23.98 o 
  11  13   6       78.25       92.10     21.36 o 
  12  13   6      152.97      152.68     23.68 o 
   0  14   6        0.94        0.00     21.93 o 
   1  14   6        3.52        0.00     15.65 o 
   2  14   6        0.47       14.41     16.08 o 
   3  14   6      543.04      511.31     31.16 o 
   4  14   6       56.05       56.42     18.37 o 
   5  14   6     1818.59     1891.28     52.56 o 
   6  14   6      127.52       82.75     22.04 o 
   7  14   6      188.93      199.60     23.95 o 
   8  14   6        0.01        0.91     16.90 o 
   9  14   6       10.59        0.00     16.29 o 
  10  14   6       11.15        0.00     17.87 o 
   1  15   6       11.80       19.82     18.16 o 
   2  15   6        5.91       14.69     17.40 o 
   3  15   6      669.18      709.17     37.54 o 
   4  15   6      246.27      305.37     27.13 o 
   5  15   6      368.48      383.50     29.83 o 
   1   1   7      326.03      268.31      8.11 o 
   2   1   7      567.31      616.22     11.22 o 
   3   1   7       16.48       12.54      3.71 o 
   4   1   7     3868.65     3878.10     46.69 o 
   5   1   7      396.82      427.96     11.63 o 
   6   1   7     1404.80     1413.15     27.88 o 
   7   1   7     2146.37     2298.22     32.93 o 
   8   1   7      221.12      219.08     11.05 o 
   9   1   7     1307.09     1254.94     22.65 o 
  10   1   7      499.41      454.86     21.18 o 
  11   1   7       84.15      126.10      8.69 o 
  12   1   7      311.45      354.38     13.69 o 
  13   1   7      351.14      337.73     15.85 o 
  14   1   7        7.92       20.89      9.13 o 
  15   1   7     2085.68     2067.60     47.77 o 
  16   1   7       21.95       12.29     11.56 o 
  17   1   7      243.72      261.53     21.09 o 
  18   1   7      406.79      436.29     26.12 o 
  19   1   7      105.01      143.53     18.79 o 
  20   1   7      354.46      402.43     26.87 o 
  21   1   7        0.70        5.33     15.52 o 
  22   1   7       27.69       46.05     17.58 o 
  23   1   7      111.24       88.48     23.65 o 
   0   2   7      115.13      160.42     10.85 o 
   1   2   7      142.24      175.65      7.51 o 
   2   2   7     2033.14     2182.31     29.27 o 
   3   2   7     5914.72     6211.14     71.09 o 
   4   2   7     1283.13     1486.89     20.37 o 
   5   2   7     2149.79     2302.94     30.48 o 
   6   2   7     5495.73     5894.35     66.10 o 
   7   2   7      782.37      786.60     20.20 o 
   8   2   7     1622.24     1583.17     24.60 o 
   9   2   7       16.13        6.93      5.09 o 
  10   2   7      103.41      154.41      9.62 o 
  11   2   7     1083.48     1055.97     23.96 o 
  12   2   7       34.52       11.05      6.46 o 
  13   2   7       94.26      148.09     11.05 o 
  14   2   7      377.98      380.21     18.72 o 
  15   2   7      590.81      594.50     30.23 o 
  16   2   7     1259.63     1075.52     32.94 o 
  17   2   7      134.63      156.59     18.42 o 
  18   2   7       87.96       88.61     16.64 o 
  19   2   7       63.69       38.85     15.38 o 
  20   2   7       70.41       74.09     17.06 o 
  21   2   7      338.79      329.26     25.86 o 
  22   2   7        1.73       25.72     16.71 o 
  23   2   7        0.65        0.00     18.87 o 
   1   3   7     1963.06     2062.01     26.42 o 
   2   3   7      186.28      224.01      8.45 o 
   3   3   7      534.33      535.69     12.04 o 
   4   3   7       99.07      129.71      7.16 o 
   5   3   7       91.33       58.13      6.01 o 
   6   3   7       45.78       46.22      5.90 o 
   7   3   7      138.37      148.65      7.96 o 
   8   3   7      498.68      475.10     12.86 o 
   9   3   7        1.69        8.46      5.78 o 
  10   3   7      305.87      330.09     13.81 o 
  11   3   7       58.57       57.33      7.66 o 
  12   3   7      278.69      330.50     16.95 o 
  13   3   7      300.05      320.77     14.79 o 
  14   3   7      551.28      598.08     24.30 o 
  15   3   7       92.37       93.91     13.71 o 
  16   3   7        0.85        0.00     11.32 o 
  17   3   7      211.99      217.99     20.02 o 
  18   3   7       54.02       70.49     16.09 o 
  19   3   7       94.35      114.60     17.72 o 
  20   3   7      173.14      176.07     27.08 o 
  21   3   7      245.92      241.72     32.87 o 
  22   3   7       41.38       34.09     17.09 o 
  23   3   7      340.30      388.90     34.76 o 
   0   4   7      343.37      402.09     15.88 o 
   1   4   7     5191.40     5536.59     59.67 o 
   2   4   7     1692.69     1715.00     24.92 o 
   3   4   7       67.51      113.81      7.95 o 
   4   4   7     1606.58     1698.80     24.51 o 
   5   4   7     1821.89     1885.68     26.61 o 
   6   4   7     2800.07     2971.57     37.46 o 
   7   4   7     1656.96     1825.90     26.95 o 
   8   4   7      445.03      468.23     14.93 o 
   9   4   7       14.26        5.07      6.32 o 
  10   4   7      127.96      168.29     10.26 o 
  11   4   7      233.11      256.13     12.30 o 
  12   4   7        8.09        0.00      8.02 o 
  13   4   7      424.91      440.52     18.28 o 
  14   4   7       32.52       25.67     10.35 o 
  15   4   7        2.54        6.50     11.12 o 
  16   4   7      338.92      376.22     21.75 o 
  17   4   7       60.04       83.35     14.94 o 
  18   4   7      193.37      148.14     18.88 o 
  19   4   7        0.41       19.28     14.50 o 
  20   4   7       49.55        3.15     15.60 o 
  21   4   7      112.73      116.28     20.17 o 
  22   4   7        9.40        7.69     17.71 o 
   1   5   7      211.32      274.53     10.43 o 
   2   5   7     1003.53     1122.40     19.08 o 
   3   5   7       77.84      110.00      7.64 o 
   4   5   7      688.72      720.09     15.64 o 
   5   5   7     2215.74     2275.13     31.42 o 
   6   5   7       84.32      123.71      8.78 o 
   7   5   7        7.93        0.00      5.91 o 
   8   5   7      472.09      447.36     16.22 o 
   9   5   7      883.46      910.44     20.66 o 
  10   5   7     1393.58     1419.87     27.58 o 
  11   5   7        0.16       13.60      7.99 o 
  12   5   7      834.31      822.50     21.26 o 
  13   5   7      592.24      546.27     21.58 o 
  14   5   7      207.28      201.24     17.00 o 
  15   5   7      283.91      319.87     20.18 o 
  16   5   7       24.66        3.33     11.78 o 
  17   5   7      583.03      593.10     28.46 o 
  18   5   7        0.23        6.89     13.07 o 
  19   5   7      179.18      274.25     23.22 o 
  20   5   7      165.53      131.33     20.09 o 
  21   5   7      674.89      768.47     36.96 o 
  22   5   7      892.93      938.38     56.57 o 
   0   6   7      508.18      498.64     18.52 o 
   1   6   7       38.27       28.29      5.88 o 
   2   6   7      756.68      731.05     15.89 o 
   3   6   7       65.19       41.41      6.68 o 
   4   6   7        0.15        4.72      5.99 o 
   5   6   7     4225.96     4182.30     50.58 o 
   6   6   7       49.46       59.94      8.20 o 
   7   6   7      798.60      728.79     22.06 o 
   8   6   7        0.59        1.20      7.37 o 
   9   6   7       71.26       83.37      9.70 o 
  10   6   7      264.00      252.09     13.40 o 
  11   6   7     2249.07     2068.73     33.69 o 
  12   6   7       18.84        0.00      8.22 o 
  13   6   7        1.45        0.00      9.73 o 
  14   6   7        9.34        9.91     10.51 o 
  15   6   7      113.06      135.78     18.31 o 
  16   6   7       59.57       51.88     19.14 o 
  17   6   7        6.82        0.00     12.07 o 
  18   6   7      277.79      260.81     21.26 o 
  19   6   7       59.64       53.38     17.34 o 
  20   6   7      176.29      204.65     22.68 o 
  21   6   7       64.69       74.81     19.25 o 
   1   7   7       43.12       47.85      7.87 o 
   2   7   7      913.66      866.36     19.48 o 
   3   7   7      759.08      796.85     24.77 o 
   4   7   7      444.04      402.86     13.61 o 
   5   7   7     1481.09     1424.66     24.88 o 
   6   7   7     1083.18     1045.97     26.82 o 
   7   7   7      141.05      116.08     10.84 o 
   8   7   7     1169.40     1126.21     23.73 o 
   9   7   7     2029.22     1891.48     31.77 o 
  10   7   7      134.61      167.92     11.88 o 
  11   7   7       14.22       31.11      9.81 o 
  12   7   7        3.67        0.00      8.33 o 
  13   7   7       75.57       74.72     12.70 o 
  14   7   7        6.13       13.96     11.00 o 
  15   7   7        1.04        0.00     11.07 o 
  16   7   7      337.93      336.14     22.28 o 
  17   7   7       14.79       29.28     14.19 o 
  18   7   7        0.01        0.00     13.07 o 
  19   7   7        3.11        0.00     14.82 o 
  20   7   7      573.87      723.80     41.98 o 
   0   8   7      654.47      748.62     31.31 o 
   1   8   7     1197.79     1247.75     27.02 o 
   2   8   7      151.05      151.12     12.24 o 
   3   8   7      344.22      350.43     14.31 o 
   4   8   7     2173.53     2108.65     34.41 o 
   5   8   7      525.50      546.20     18.69 o 
   6   8   7     1721.58     1640.94     30.70 o 
   7   8   7       90.44       66.46     11.68 o 
   8   8   7      244.19      273.75     19.20 o 
   9   8   7       32.25       18.92      9.74 o 
  10   8   7      590.67      516.48     18.80 o 
  11   8   7     1751.65     1629.78     38.78 o 
  12   8   7      502.07      548.49     21.66 o 
  13   8   7      111.65       80.93     13.44 o 
  14   8   7      295.50      340.67     19.82 o 
  15   8   7       10.61        7.53     12.63 o 
  16   8   7        7.32        0.50     13.96 o 
  17   8   7       36.70       34.62     16.05 o 
  18   8   7      687.14      699.63     33.92 o 
  19   8   7        3.94        0.00     15.03 o 
  20   8   7       46.46       32.92     19.53 o 
   1   9   7       20.10       18.01      9.45 o 
   2   9   7     2325.86     2295.53     40.49 o 
   3   9   7      659.35      685.67     22.62 o 
   4   9   7       31.84        9.56      9.69 o 
   5   9   7     1276.21     1208.08     28.48 o 
   6   9   7      317.32      297.86     16.78 o 
   7   9   7     1929.50     1868.75     37.03 o 
   8   9   7      224.07      200.85     15.36 o 
   9   9   7       98.68      130.96     13.57 o 
  10   9   7      545.27      492.98     20.64 o 
  11   9   7        1.05        4.26     10.95 o 
  12   9   7        0.80        0.00     11.32 o 
  13   9   7      302.26      325.66     21.27 o 
  14   9   7      379.84      378.83     23.39 o 
  15   9   7       49.93       67.61     15.66 o 
  16   9   7      429.22      486.76     28.57 o 
  17   9   7      320.64      299.31     24.64 o 
  18   9   7        2.25        0.00     15.18 o 
  19   9   7       25.17        0.00     18.11 o 
   0  10   7      211.60      204.24     26.25 o 
   1  10   7       58.82       40.61     15.92 o 
   2  10   7      501.08      534.88     23.28 o 
   3  10   7       62.71       76.49     12.88 o 
   4  10   7      357.62      309.55     25.16 o 
   5  10   7      686.01      587.13     32.99 o 
   6  10   7      270.21      287.13     19.01 o 
   7  10   7      625.39      657.47     27.01 o 
   8  10   7       27.36       30.25     12.71 o 
   9  10   7      126.11      142.96     16.32 o 
  10  10   7       16.03        0.00     12.28 o 
  11  10   7      394.64      441.89     23.98 o 
  12  10   7      120.38       97.97     16.96 o 
  13  10   7      101.23       85.62     20.90 o 
  14  10   7        0.04        7.35     17.46 o 
  15  10   7      197.49      236.66     34.92 o 
  16  10   7       86.28       72.05     21.88 o 
  17  10   7       65.91       50.87     21.89 o 
   1  11   7      363.12      369.53     24.00 o 
   2  11   7      102.61      103.29     16.85 o 
   3  11   7      157.46      113.27     19.79 o 
   4  11   7      208.12      183.72     19.21 o 
   5  11   7      137.84      139.28     18.11 o 
   6  11   7      367.44      333.56     23.21 o 
   7  11   7      194.55      112.81     17.55 o 
   8  11   7       53.79       58.13     15.66 o 
   9  11   7        0.57        0.65     14.14 o 
  10  11   7      216.72      228.72     21.32 o 
  11  11   7       94.88       88.43     21.18 o 
  12  11   7       47.73       41.96     18.04 o 
  13  11   7      349.96      438.73     32.93 o 
  14  11   7      144.58      143.64     24.50 o 
  15  11   7      213.13      145.02     25.40 o 
  16  11   7       83.64       54.46     25.41 o 
   0  12   7     2462.64     2340.92     76.85 o 
   1  12   7      963.51      932.42     37.10 o 
   2  12   7      431.78      436.87     33.08 o 
   3  12   7       15.77        0.00     13.33 o 
   4  12   7      148.45      161.88     20.22 o 
   5  12   7      899.27      814.09     35.00 o 
   6  12   7      552.25      534.02     29.88 o 
   7  12   7       11.59       21.32     15.01 o 
   8  12   7      141.42      130.02     19.30 o 
   9  12   7       78.90       51.91     16.74 o 
  10  12   7      139.23      154.07     21.98 o 
  11  12   7       24.91       30.09     18.07 o 
  12  12   7       43.09       25.81     19.40 o 
  13  12   7      150.05      146.21     25.03 o 
  14  12   7        4.17       19.19     20.24 o 
   1  13   7        0.00        8.07     14.43 o 
   2  13   7       82.45       63.40     17.37 o 
   3  13   7       17.92       23.67     15.83 o 
   4  13   7        5.52        0.00     14.97 o 
   5  13   7      289.69      267.23     31.24 o 
   6  13   7      206.50      237.92     23.48 o 
   7  13   7      162.14      211.41     22.99 o 
   8  13   7      175.16      150.89     21.29 o 
   9  13   7        5.28        3.55     16.28 o 
  10  13   7       12.72       22.51     18.38 o 
  11  13   7      180.27      107.96     22.70 o 
  12  13   7        0.00        0.00     19.61 o 
   0  14   7       69.87       29.93     25.46 o 
   1  14   7      804.71      756.59     37.14 o 
   2  14   7       32.28       40.90     20.86 o 
   3  14   7      376.44      404.95     29.16 o 
   4  14   7       33.57       49.47     18.30 o 
   5  14   7        3.77       13.34     16.87 o 
   6  14   7      109.91       97.10     20.21 o 
   7  14   7        0.07       13.65     17.48 o 
   8  14   7      308.34      298.71     39.00 o 
   9  14   7       80.72       64.26     21.22 o 
   1  15   7      158.46      158.91     22.76 o 
   2  15   7      215.70      193.33     24.46 o 
   3  15   7        2.99        2.86     16.82 o 
   4  15   7      240.05      227.53     25.62 o 
   0   0   8     6836.94     6809.93    198.21 o 
   1   0   8     5742.22     5471.89     80.59 o 
   2   0   8     6361.00     6312.02     99.83 o 
   3   0   8      872.90      902.66     19.84 o 
   4   0   8     6235.78     5951.63     87.22 o 
   5   0   8    17385.95    17508.03    298.19 o 
   6   0   8    24456.05    25123.00    421.37 o 
   7   0   8      972.33     1070.70     35.63 o 
   8   0   8      247.36      206.68     12.83 o 
   9   0   8     3722.80     3963.78     73.92 o 
  10   0   8     8998.56     9316.49    153.60 o 
  11   0   8     5070.38     5281.23    130.39 o 
  12   0   8        0.29        7.46     10.93 o 
  13   0   8      994.25      963.61     44.06 o 
  14   0   8      706.91      700.20     30.71 o 
  15   0   8       38.34        9.17     16.54 o 
  16   0   8      778.30      716.35     44.78 o 
  17   0   8        3.00        0.00     17.06 o 
  18   0   8        2.14        0.00     29.62 o 
  19   0   8      174.73      153.12     27.21 o 
  20   0   8        0.54        0.00     20.60 o 
  21   0   8      332.08      279.32     34.69 o 
  22   0   8        0.04        0.00     21.25 o 
  23   0   8      433.29      447.23     68.71 o 
   1   1   8       19.60       27.01      4.66 o 
   2   1   8      639.55      568.12     11.30 o 
   3   1   8     3054.66     3011.92     34.58 o 
   4   1   8       17.33       26.86      4.89 o 
   5   1   8       23.03       14.76      5.05 o 
   6   1   8     1793.73     1974.03     29.21 o 
   7   1   8     3188.92     3022.75     44.46 o 
   8   1   8      514.06      506.97     17.74 o 
   9   1   8      444.47      412.14     15.99 o 
  10   1   8     1717.96     1806.55     30.37 o 
  11   1   8      198.99      184.65     11.14 o 
  12   1   8      193.05      179.18     13.45 o 
  13   1   8      450.19      459.67     17.63 o 
  14   1   8      113.03      147.47     14.07 o 
  15   1   8      441.95      415.28     24.38 o 
  16   1   8       42.80       41.18     13.48 o 
  17   1   8      192.64      173.78     18.58 o 
  18   1   8      128.96      133.38     17.92 o 
  19   1   8       32.87       14.13     13.97 o 
  20   1   8       70.98       71.00     17.25 o 
  21   1   8        2.71        0.00     14.71 o 
  22   1   8      147.45      203.10     23.08 o 
  23   1   8       27.21       35.08     19.48 o 
   0   2   8      616.49      653.98     18.00 o 
   1   2   8     3752.76     3805.68     44.41 o 
   2   2   8     1191.34     1192.91     18.09 o 
   3   2   8     1687.52     1773.14     23.54 o 
   4   2   8      663.99      696.10     12.88 o 
   5   2   8       86.76      132.43      8.72 o 
   6   2   8      441.97      412.99     11.52 o 
   7   2   8      941.81      969.40     17.66 o 
   8   2   8      504.79      473.07     14.76 o 
   9   2   8        0.70        0.00      6.54 o 
  10   2   8      110.26      104.72      9.87 o 
  11   2   8        0.02        0.99      6.45 o 
  12   2   8      584.77      548.83     16.55 o 
  13   2   8      273.56      268.05     17.12 o 
  14   2   8      894.37      942.09     29.59 o 
  15   2   8     2146.68     2040.01     42.27 o 
  16   2   8      208.08      185.79     18.86 o 
  17   2   8      720.10      593.50     29.31 o 
  18   2   8      259.25      318.94     27.97 o 
  19   2   8        1.11        0.00     13.68 o 
  20   2   8      160.49      183.44     21.16 o 
  21   2   8       19.51       26.36     16.69 o 
  22   2   8        2.58        0.00     16.06 o 
  23   2   8       24.56        0.00     17.37 o 
   1   3   8     3934.26     4225.16     47.12 o 
   2   3   8      715.68      764.71     14.44 o 
   3   3   8      652.45      728.80     15.64 o 
   4   3   8     2202.92     2241.65     29.12 o 
   5   3   8     1558.98     1699.62     24.10 o 
   6   3   8     5303.75     5665.22     61.92 o 
   7   3   8      711.13      733.89     15.16 o 
   8   3   8     2464.60     2534.12     33.28 o 
   9   3   8      779.65      701.37     15.73 o 
  10   3   8      253.94      341.27     13.20 o 
  11   3   8      684.39      668.14     19.83 o 
  12   3   8      205.54      158.73     12.60 o 
  13   3   8       45.87       54.83     11.56 o 
  14   3   8       18.06       17.50     10.94 o 
  15   3   8      171.03      141.50     15.33 o 
  16   3   8      198.39      202.36     17.62 o 
  17   3   8      497.05      475.82     26.68 o 
  18   3   8      812.67      794.71     34.44 o 
  19   3   8      195.69      221.50     21.59 o 
  20   3   8        0.04        9.18     15.56 o 
  21   3   8        4.31        0.00     14.67 o 
  22   3   8      225.27      248.91     24.50 o 
   0   4   8      847.37      825.08     22.30 o 
   1   4   8     1214.24     1241.37     19.87 o 
   2   4   8       13.05       54.08      6.75 o 
   3   4   8      479.69      497.81     18.37 o 
   4   4   8     3478.46     3545.41     42.38 o 
   5   4   8       19.76       47.23      6.57 o 
   6   4   8     2842.55     3086.40     38.78 o 
   7   4   8       24.57       19.98      6.43 o 
   8   4   8      509.70      520.63     14.65 o 
   9   4   8      460.37      464.82     14.42 o 
  10   4   8      161.72      165.67     10.15 o 
  11   4   8     1547.49     1624.50     33.70 o 
  12   4   8      506.36      445.68     24.90 o 
  13   4   8      184.59      180.40     15.37 o 
  14   4   8        0.43        0.00     10.51 o 
  15   4   8     1930.31     1813.03     40.24 o 
  16   4   8     1134.27     1161.67     35.04 o 
  17   4   8       61.63       50.70     15.38 o 
  18   4   8      125.49      107.08     17.48 o 
  19   4   8       41.92       33.77     15.73 o 
  20   4   8       28.98       31.64     15.99 o 
  21   4   8      386.53      361.08     27.57 o 
  22   4   8        8.06       11.04     16.93 o 
   1   5   8     3940.26     4043.17     47.29 o 
   2   5   8      166.93      140.64      8.48 o 
   3   5   8        0.01        3.48      6.48 o 
   4   5   8     1043.59     1110.30     20.70 o 
   5   5   8     2218.15     2168.24     34.55 o 
   6   5   8     1340.41     1329.93     23.08 o 
   7   5   8     1689.32     1710.59     27.18 o 
   8   5   8       28.77       20.20      7.48 o 
   9   5   8      155.37      154.99     10.52 o 
  10   5   8      208.45      207.25     11.85 o 
  11   5   8      305.61      294.24     13.89 o 
  12   5   8        0.00        0.00      9.09 o 
  13   5   8      152.95      106.08     12.54 o 
  14   5   8       72.16       72.72     12.19 o 
  15   5   8      219.84      236.82     18.16 o 
  16   5   8      276.92      299.63     20.47 o 
  17   5   8       48.83       42.94     13.98 o 
  18   5   8      223.47      297.33     25.20 o 
  19   5   8      211.92      217.50     22.07 o 
  20   5   8       34.02       25.48     16.74 o 
  21   5   8      471.29      569.66     32.96 o 
  22   5   8        1.14       34.88     18.18 o 
   0   6   8       15.24        2.13     10.45 o 
   1   6   8      731.17      780.17     17.29 o 
   2   6   8      604.03      580.90     15.55 o 
   3   6   8       93.82      119.27      8.54 o 
   4   6   8       27.01       35.01      7.14 o 
   5   6   8      419.33      389.21     13.88 o 
   6   6   8      189.26      183.87     10.80 o 
   7   6   8      208.01      247.70     12.26 o 
   8   6   8     1731.10     1818.21     29.76 o 
   9   6   8     3111.30     3151.83     43.35 o 
  10   6   8     1381.54     1374.08     26.78 o 
  11   6   8      388.12      356.78     15.53 o 
  12   6   8       10.85       11.69      9.07 o 
  13   6   8      628.01      583.33     24.29 o 
  14   6   8      244.67      217.39     16.43 o 
  15   6   8        6.10        0.00     11.06 o 
  16   6   8        6.12        2.34     11.99 o 
  17   6   8        6.36        7.97     12.96 o 
  18   6   8      496.70      479.10     28.57 o 
  19   6   8       31.90       39.78     16.62 o 
  20   6   8       41.17       16.74     16.78 o 
  21   6   8      309.60      302.29     26.54 o 
   1   7   8      464.18      497.49     18.32 o 
   2   7   8      258.79      197.56      9.88 o 
   3   7   8      288.60      283.39     12.29 o 
   4   7   8      180.21      195.04     10.69 o 
   5   7   8     8945.91     9034.51     97.48 o 
   6   7   8      658.81      644.50     18.34 o 
   7   7   8      858.05      763.09     20.18 o 
   8   7   8     1651.37     1572.68     28.18 o 
   9   7   8        0.00        6.81      8.29 o 
  10   7   8      256.16      225.28     13.11 o 
  11   7   8     1133.01     1102.50     25.53 o 
  12   7   8      420.88      407.37     18.78 o 
  13   7   8      378.35      367.15     25.78 o 
  14   7   8        0.62        0.00     10.84 o 
  15   7   8      366.65      318.16     21.14 o 
  16   7   8       85.65       96.48     15.88 o 
  17   7   8       59.82       52.19     14.92 o 
  18   7   8      481.03      531.15     28.14 o 
  19   7   8      371.79      397.97     27.73 o 
  20   7   8      405.60      491.24     30.93 o 
   0   8   8      554.04      577.38     38.60 o 
   1   8   8      492.87      497.26     19.75 o 
   2   8   8     1856.78     1871.01     34.80 o 
   3   8   8      119.94      116.28     13.22 o 
   4   8   8      497.93      486.02     18.70 o 
   5   8   8      188.54      195.32     12.89 o 
   6   8   8       51.27       55.98     13.44 o 
   7   8   8      328.40      278.96     19.78 o 
   8   8   8     1118.89     1135.92     26.91 o 
   9   8   8      313.17      308.17     18.62 o 
  10   8   8      158.91      128.41     12.70 o 
  11   8   8      253.99      301.17     17.91 o 
  12   8   8      273.19      286.41     18.03 o 
  13   8   8        8.83        0.00     11.58 o 
  14   8   8       14.18       13.71     12.98 o 
  15   8   8      196.38      204.35     20.50 o 
  16   8   8       35.74       31.50     15.52 o 
  17   8   8     1038.23     1003.59     39.68 o 
  18   8   8      127.22      179.53     21.57 o 
  19   8   8       27.08       12.55     17.96 o 
   1   9   8       16.77       10.84      9.39 o 
   2   9   8     2908.42     2782.01     45.98 o 
   3   9   8      550.09      565.38     26.05 o 
   4   9   8        1.08        0.00      9.08 o 
   5   9   8      260.94      251.79     15.72 o 
   6   9   8       29.45       18.56     10.21 o 
   7   9   8      537.15      486.63     21.01 o 
   8   9   8     2310.94     2180.81     41.49 o 
   9   9   8        3.38        8.20     10.66 o 
  10   9   8       41.17       31.02     10.88 o 
  11   9   8      275.15      298.55     18.95 o 
  12   9   8      336.88      414.91     21.52 o 
  13   9   8      526.59      649.10     30.81 o 
  14   9   8      487.57      501.04     30.75 o 
  15   9   8       70.89       32.08     15.77 o 
  16   9   8       48.14       52.89     17.24 o 
  17   9   8        2.52        0.00     15.42 o 
  18   9   8      103.94      143.32     22.58 o 
   0  10   8     3340.30     3271.17     74.20 o 
   1  10   8      219.20      175.06     17.79 o 
   2  10   8      357.88      332.25     19.52 o 
   3  10   8       83.01       71.50     13.04 o 
   4  10   8     1493.03     1451.34     35.43 o 
   5  10   8       27.05       17.01     11.81 o 
   6  10   8      200.37      171.74     21.22 o 
   7  10   8      702.75      772.42     29.30 o 
   8  10   8      227.46      219.21     18.18 o 
   9  10   8      684.03      746.57     29.76 o 
  10  10   8       28.84        9.22     12.53 o 
  11  10   8      489.85      575.25     28.95 o 
  12  10   8      340.25      349.99     26.08 o 
  13  10   8      130.27      177.81     23.22 o 
  14  10   8        0.37        0.00     15.55 o 
  15  10   8      695.51      743.66     41.26 o 
  16  10   8      118.62      130.92     23.86 o 
  17  10   8      303.81      268.59     30.01 o 
   1  11   8       36.17       45.72     14.85 o 
   2  11   8      287.33      247.17     20.61 o 
   3  11   8      792.18      769.65     32.73 o 
   4  11   8     1523.40     1481.73     43.97 o 
   5  11   8      482.06      487.78     26.95 o 
   6  11   8      355.57      338.75     23.14 o 
   7  11   8       20.00       25.77     14.53 o 
   8  11   8       98.02       59.29     16.04 o 
   9  11   8     1037.29     1012.51     38.27 o 
  10  11   8        3.40        3.52     15.57 o 
  11  11   8      608.12      675.56     48.24 o 
  12  11   8      280.10      274.51     42.31 o 
  13  11   8      116.42      105.28     22.40 o 
  14  11   8      312.97      300.64     37.73 o 
  15  11   8        5.51       13.70     21.58 o 
  16  11   8       76.36      120.12     27.80 o 
   0  12   8       62.10       38.30     32.16 o 
   1  12   8       37.47       25.94     15.29 o 
   2  12   8      150.78      150.70     22.47 o 
   3  12   8      304.57      304.53     23.80 o 
   4  12   8      302.99      308.65     25.64 o 
   5  12   8       42.25       53.96     20.05 o 
   6  12   8      287.96      288.89     23.63 o 
   7  12   8      378.23      383.13     26.51 o 
   8  12   8        5.47       11.66     15.41 o 
   9  12   8       55.42       55.43     17.21 o 
  10  12   8        4.13        1.01     16.80 o 
  11  12   8       54.93       35.14     18.37 o 
  12  12   8       19.06        4.65     19.31 o 
  13  12   8       11.53       22.64     19.93 o 
  14  12   8      543.86      667.70     42.43 o 
   1  13   8      119.51      125.09     19.59 o 
   2  13   8      883.41      793.00     36.53 o 
   3  13   8       35.86       29.90     15.75 o 
   4  13   8       38.77       28.65     16.35 o 
   5  13   8      635.05      666.99     34.35 o 
   6  13   8       32.03       51.74     17.47 o 
   7  13   8      266.81      280.70     25.66 o 
   8  13   8      495.90      469.61     30.32 o 
   9  13   8       32.08       36.40     18.79 o 
  10  13   8      134.05      149.11     23.73 o 
  11  13   8      180.87      174.65     26.90 o 
  12  13   8      450.29      552.88     39.22 o 
   0  14   8       71.03       57.75     26.73 o 
   1  14   8       54.59       74.59     19.07 o 
   2  14   8        3.80        0.00     15.66 o 
   3  14   8        4.58       31.54     17.41 o 
   4  14   8       69.99       67.35     19.21 o 
   5  14   8      184.68      197.92     23.64 o 
   6  14   8      258.14      241.35     24.85 o 
   7  14   8       95.90      104.38     21.14 o 
   8  14   8       18.76       19.47     19.17 o 
   9  14   8       29.94       27.84     19.30 o 
   1  15   8        1.57        0.00     16.94 o 
   2  15   8       50.33       47.74     19.37 o 
   3  15   8        4.24       20.70     17.74 o 
   1   1   9      268.59      273.83     12.16 o 
   2   1   9     5842.88     6025.44     65.85 o 
   3   1   9     4626.89     4743.01     51.34 o 
   4   1   9       89.76       86.85      8.44 o 
   5   1   9     1525.85     1567.05     22.96 o 
   6   1   9       83.99      114.23     10.37 o 
   7   1   9     6380.20     6913.47     92.36 o 
   8   1   9      451.04      459.75     16.40 o 
   9   1   9      182.62      176.99     11.94 o 
  10   1   9       24.41       34.53      9.78 o 
  11   1   9      202.53      205.82     18.38 o 
  12   1   9        0.16        0.00      8.43 o 
  13   1   9      392.73      468.41     23.40 o 
  14   1   9     1021.05      855.33     31.93 o 
  15   1   9      178.25      222.65     19.42 o 
  16   1   9       73.69       61.12     14.50 o 
  17   1   9      101.23       77.24     16.24 o 
  18   1   9      155.53      166.98     19.56 o 
  19   1   9      194.43      230.38     21.98 o 
  20   1   9        0.18        0.00     14.56 o 
  21   1   9      341.58      357.66     27.36 o 
  22   1   9      233.31      229.50     31.82 o 
  23   1   9       11.82        0.00     17.20 o 
   0   2   9     1175.10     1132.14     25.36 o 
   1   2   9      491.61      484.22     11.93 o 
   2   2   9     7338.74     7794.45     80.17 o 
   3   2   9      581.66      617.51     12.95 o 
   4   2   9      803.83      780.88     14.32 o 
   5   2   9        7.68       10.63      5.31 o 
   6   2   9      625.59      576.02     17.43 o 
   7   2   9        0.05        7.30      6.02 o 
   8   2   9       50.76       35.14      7.16 o 
   9   2   9     1271.60     1291.79     24.89 o 
  10   2   9     2291.98     2281.57     36.74 o 
  11   2   9      172.22      196.82     13.06 o 
  12   2   9      252.86      325.58     17.39 o 
  13   2   9      621.33      605.20     27.42 o 
  14   2   9      926.71      771.36     26.66 o 
  15   2   9     1547.66     1523.21     43.81 o 
  16   2   9        5.07        0.00     12.41 o 
  17   2   9      240.79      229.10     20.86 o 
  18   2   9      316.72      333.94     24.15 o 
  19   2   9      797.04      811.57     35.68 o 
  20   2   9      646.28      687.81     34.09 o 
  21   2   9      368.84      346.46     34.88 o 
  22   2   9      316.11      361.53     31.94 o 
   1   3   9      553.62      569.96     15.95 o 
   2   3   9      795.29      851.94     16.44 o 
   3   3   9       48.78       53.73      6.21 o 
   4   3   9     1408.72     1382.65     21.76 o 
   5   3   9       51.10       75.67      6.46 o 
   6   3   9     1198.81     1190.01     19.64 o 
   7   3   9      291.92      285.96     11.62 o 
   8   3   9      402.32      368.84     16.74 o 
   9   3   9      600.41      550.11     15.41 o 
  10   3   9      121.52      150.19     10.90 o 
  11   3   9       72.85       27.14      9.14 o 
  12   3   9       42.21       48.95     10.04 o 
  13   3   9      693.88      770.04     26.66 o 
  14   3   9      256.36      238.68     17.11 o 
  15   3   9      109.12       74.01     13.70 o 
  16   3   9      105.28      147.94     17.81 o 
  17   3   9      172.92      173.51     18.90 o 
  18   3   9        2.37        0.00     13.68 o 
  19   3   9        1.59       29.91     17.77 o 
  20   3   9      118.14      123.26     19.21 o 
  21   3   9      129.71      159.67     21.49 o 
  22   3   9       91.02      112.91     21.21 o 
   0   4   9     7588.62     7962.38    117.74 o 
   1   4   9        3.76        0.00      6.20 o 
   2   4   9    14265.80    15240.78    150.83 o 
   3   4   9     3881.13     4018.45     48.89 o 
   4   4   9     1096.13     1104.47     20.01 o 
   5   4   9      568.29      588.49     15.13 o 
   6   4   9     5682.94     5850.55     65.18 o 
   7   4   9     1672.95     1872.73     27.82 o 
   8   4   9        2.18        7.57      6.29 o 
   9   4   9        2.07       12.14      6.96 o 
  10   4   9        3.33        2.23      7.74 o 
  11   4   9     1258.83     1142.49     26.78 o 
  12   4   9      363.50      315.64     16.39 o 
  13   4   9       88.27       73.03     14.32 o 
  14   4   9     4485.72     4111.54     66.57 o 
  15   4   9       56.01       60.06     13.38 o 
  16   4   9     1629.96     1629.78     39.30 o 
  17   4   9      101.41       82.80     16.78 o 
  18   4   9       52.24       39.64     15.92 o 
  19   4   9      155.27      212.96     21.81 o 
  20   4   9      111.70      119.85     20.03 o 
  21   4   9        2.45       14.14     17.01 o 
  22   4   9      123.45       96.73     26.09 o 
   1   5   9      206.26      180.06      9.31 o 
   2   5   9     5114.87     5288.73     59.71 o 
   3   5   9     1614.91     1692.14     25.88 o 
   4   5   9       42.55       34.79      6.98 o 
   5   5   9      111.78      144.77      9.31 o 
   6   5   9      465.08      475.47     15.02 o 
   7   5   9       56.03       59.35      8.27 o 
   8   5   9        3.72        0.04      6.91 o 
   9   5   9     1125.48     1167.38     23.70 o 
  10   5   9      871.81      966.46     21.48 o 
  11   5   9     2749.11     2738.68     42.17 o 
  12   5   9       41.92       37.77     10.48 o 
  13   5   9        0.15        0.00      9.44 o 
  14   5   9      708.77      657.42     26.72 o 
  15   5   9      338.83      402.87     24.60 o 
  16   5   9      413.75      403.05     26.55 o 
  17   5   9       23.39       31.97     14.83 o 
  18   5   9      268.60      336.21     25.39 o 
  19   5   9        3.48        0.00     14.26 o 
  20   5   9      180.12      177.18     22.30 o 
  21   5   9        0.15        0.00     16.34 o 
   0   6   9     1479.13     1657.82     51.34 o 
   1   6   9     1720.77     1802.46     27.41 o 
   2   6   9       65.94       88.96      8.71 o 
   3   6   9      174.29      152.55     10.01 o 
   4   6   9      472.36      462.55     14.92 o 
   5   6   9       18.10       18.19      7.18 o 
   6   6   9       81.61       89.95      9.22 o 
   7   6   9       51.37       50.85      8.52 o 
   8   6   9     6822.24     6864.30     78.27 o 
   9   6   9       32.50       32.39      8.80 o 
  10   6   9      539.34      675.87     19.62 o 
  11   6   9      159.59      170.58     12.60 o 
  12   6   9      191.30      198.70     15.06 o 
  13   6   9       80.14       79.37     12.50 o 
  14   6   9      924.27      846.50     30.77 o 
  15   6   9      231.39      230.96     18.77 o 
  16   6   9      145.97      168.60     17.66 o 
  17   6   9        7.98        1.44     14.22 o 
  18   6   9      146.84      141.37     20.05 o 
  19   6   9       27.28       13.28     15.98 o 
  20   6   9      107.97      132.22     20.78 o 
  21   6   9      179.06      171.43     23.16 o 
   1   7   9     1371.57     1318.31     23.06 o 
   2   7   9      298.79      302.82     13.10 o 
   3   7   9       18.84       12.72      7.25 o 
   4   7   9      454.93      482.93     15.77 o 
   5   7   9       56.23       57.40      8.58 o 
   6   7   9     1006.49     1036.61     22.21 o 
   7   7   9      989.80      862.02     21.24 o 
   8   7   9      493.93      512.52     17.86 o 
   9   7   9       48.17       44.37      9.28 o 
  10   7   9      187.67      198.00     12.98 o 
  11   7   9      190.41      158.68     14.81 o 
  12   7   9      421.78      398.18     19.84 o 
  13   7   9        0.76        1.41     10.63 o 
  14   7   9      448.24      476.33     24.44 o 
  15   7   9      163.25      162.60     19.67 o 
  16   7   9       45.13       69.74     15.27 o 
  17   7   9       79.65       89.60     16.61 o 
  18   7   9        3.95        0.00     15.03 o 
  19   7   9       29.15       14.57     17.00 o 
  20   7   9       45.35       18.33     17.41 o 
   0   8   9      756.36      765.49     52.60 o 
   1   8   9       37.27       25.23      9.66 o 
   2   8   9       66.52       73.90     11.12 o 
   3   8   9        0.25        0.00      7.73 o 
   4   8   9     1553.63     1482.72     28.62 o 
   5   8   9      605.41      534.60     19.23 o 
   6   8   9      577.84      633.75     20.66 o 
   7   8   9      750.11      748.64     22.68 o 
   8   8   9     1551.01     1527.85     30.74 o 
   9   8   9       29.21       14.55     10.29 o 
  10   8   9        9.07       15.57     10.08 o 
  11   8   9       60.31       65.14     12.58 o 
  12   8   9      128.91       94.43     14.90 o 
  13   8   9       12.17        9.30     12.31 o 
  14   8   9       95.13       98.71     15.75 o 
  15   8   9      464.50      498.24     28.15 o 
  16   8   9        0.06        0.00     14.54 o 
  17   8   9      122.06      149.12     20.29 o 
  18   8   9      169.46      196.10     23.56 o 
  19   8   9      323.61      366.04     29.66 o 
   1   9   9      186.35      188.87     14.52 o 
   2   9   9      180.63      181.41     14.06 o 
   3   9   9     3114.88     3024.99     49.16 o 
   4   9   9      266.15      278.41     16.60 o 
   5   9   9      126.73      115.96     13.05 o 
   6   9   9      339.73      335.19     18.46 o 
   7   9   9       58.53       48.26     11.63 o 
   8   9   9     1491.73     1438.38     36.72 o 
   9   9   9     1219.77     1295.22     32.32 o 
  10   9   9      207.05      193.63     17.54 o 
  11   9   9       92.19      123.30     16.05 o 
  12   9   9      153.70      168.08     20.81 o 
  13   9   9       43.27       31.82     13.81 o 
  14   9   9       31.34       43.25     14.83 o 
  15   9   9      261.85      204.55     21.35 o 
  16   9   9        4.84        0.00     15.16 o 
  17   9   9      474.62      520.93     30.74 o 
  18   9   9      140.48      121.22     22.23 o 
   0  10   9      428.57      371.32     26.93 o 
   1  10   9      109.45       70.07     12.06 o 
   2  10   9      114.52      124.56     13.33 o 
   3  10   9       40.88       32.46     10.88 o 
   4  10   9      472.44      413.38     20.01 o 
   5  10   9      236.00      253.55     16.98 o 
   6  10   9      187.06      141.60     16.06 o 
   7  10   9        2.25        6.95     14.66 o 
   8  10   9       36.01       34.15     13.07 o 
   9  10   9        3.95       18.50     12.88 o 
  10  10   9       65.89       97.77     16.59 o 
  11  10   9      254.83      245.58     21.20 o 
  12  10   9        3.84        0.40     14.94 o 
  13  10   9       61.25       77.60     19.10 o 
  14  10   9        4.92        2.25     16.19 o 
  15  10   9       63.71       96.56     22.36 o 
  16  10   9      114.88      100.92     23.27 o 
  17  10   9      101.54      101.45     24.60 o 
   1  11   9      486.87      471.50     26.60 o 
   2  11   9      170.64      164.48     18.10 o 
   3  11   9        4.73        7.19     13.51 o 
   4  11   9        6.22       14.92     13.89 o 
   5  11   9       64.55       65.10     16.02 o 
   6  11   9      122.81       96.96     16.97 o 
   7  11   9        7.77        9.37     13.99 o 
   8  11   9      600.51      586.39     29.82 o 
   9  11   9       28.74        8.06     17.76 o 
  10  11   9       57.24       53.07     17.98 o 
  11  11   9       14.50        1.18     17.53 o 
  12  11   9      250.31      323.40     37.05 o 
  13  11   9       26.19       14.12     18.84 o 
  14  11   9       20.80       24.84     19.99 o 
  15  11   9        0.54        5.46     20.90 o 
   0  12   9      425.55      476.36     39.54 o 
   1  12   9      374.98      391.71     26.07 o 
   2  12   9       22.07       19.67     14.70 o 
   3  12   9      281.88      274.28     22.87 o 
   4  12   9       90.64      113.02     18.28 o 
   5  12   9        4.16       14.37     14.81 o 
   6  12   9       16.79       11.26     15.06 o 
   7  12   9      524.76      498.62     29.12 o 
   8  12   9      970.04     1110.60     41.80 o 
   9  12   9       41.22       45.36     18.91 o 
  10  12   9      667.37      811.83     41.73 o 
  11  12   9        0.58        0.00     17.85 o 
  12  12   9      317.37      280.39     32.34 o 
  13  12   9      722.32      764.96     44.24 o 
  14  12   9      140.35      109.04     37.53 o 
   1  13   9       87.75       92.13     18.67 o 
   2  13   9        0.64        0.00     14.56 o 
   3  13   9        4.49        0.00     15.33 o 
   4  13   9      528.51      519.69     33.16 o 
   5  13   9      442.06      525.02     32.83 o 
   6  13   9       11.68        6.72     16.53 o 
   7  13   9      608.25      558.20     31.96 o 
   8  13   9        1.33        0.00     16.99 o 
   9  13   9        1.04       16.85     18.50 o 
  10  13   9       48.39       66.23     20.06 o 
  11  13   9      463.76      485.00     42.75 o 
   0  14   9        0.65       25.94     24.37 o 
   1  14   9        0.04        0.00     15.71 o 
   2  14   9       15.91        4.43     16.23 o 
   3  14   9       80.51       41.87     18.30 o 
   4  14   9      110.65       88.68     20.25 o 
   5  14   9      696.24      707.71     36.89 o 
   6  14   9      357.17      335.74     27.55 o 
   7  14   9       70.86       79.42     21.87 o 
   8  14   9      715.15      770.43     60.05 o 
   1  15   9       25.16       38.35     18.39 o 
   2  15   9       72.58       81.46     20.39 o 
   0   0  10     8702.76     9526.85    192.19 o 
   1   0  10    19882.15    21037.04    286.18 o 
   2   0  10     3841.53     4207.20     66.23 o 
   3   0  10       23.98       51.21      7.67 o 
   4   0  10        0.35        0.00      7.14 o 
   5   0  10      134.71      139.76      8.31 o 
   6   0  10       52.70       60.85     13.29 o 
   7   0  10      906.46      881.41     33.94 o 
   8   0  10      114.95      140.60     18.16 o 
   9   0  10     4019.98     3734.87     86.29 o 
  10   0  10        0.89        7.09     13.94 o 
  11   0  10      609.70      686.11     37.96 o 
  12   0  10      515.95      466.17     43.60 o 
  13   0  10       13.02       21.24     17.15 o 
  14   0  10     1313.02     1206.64     89.26 o 
  15   0  10      612.13      630.98     40.86 o 
  16   0  10       28.68       29.34     24.88 o 
  17   0  10      594.03      609.81     47.95 o 
  18   0  10      584.08      515.21     40.63 o 
  19   0  10      458.28      474.54     44.09 o 
  20   0  10      443.32      466.58     65.72 o 
  21   0  10        7.86       26.40     23.13 o 
  22   0  10     1147.02     1244.53     96.16 o 
   1   1  10     1868.13     1796.35     24.46 o 
   2   1  10       19.81       19.37      5.24 o 
   3   1  10      195.49      181.00      7.72 o 
   4   1  10      623.44      623.10     12.92 o 
   5   1  10        4.93        4.06      5.63 o 
   6   1  10      478.39      482.65     15.61 o 
   7   1  10     1440.14     1371.40     26.66 o 
   8   1  10        1.25        0.00      7.45 o 
   9   1  10      501.31      500.01     20.75 o 
  10   1  10       19.77        9.51      8.45 o 
  11   1  10      716.46      658.89     23.76 o 
  12   1  10      208.00      162.25     13.61 o 
  13   1  10        2.86        4.02     11.33 o 
  14   1  10      575.19      540.14     26.28 o 
  15   1  10       65.09       33.42     13.16 o 
  16   1  10       30.96       17.45     13.18 o 
  17   1  10      100.76       92.11     16.73 o 
  18   1  10       69.53       76.19     16.73 o 
  19   1  10       27.75       40.73     16.06 o 
  20   1  10      101.28       70.92     17.82 o 
  21   1  10      250.85      263.24     25.14 o 
  22   1  10      147.84      148.57     22.07 o 
   0   2  10    22534.28    24052.20    326.52 o 
   1   2  10        9.08       15.13      5.25 o 
   2   2  10     3449.43     3908.60     44.84 o 
   3   2  10      208.82      206.68      8.71 o 
   4   2  10      292.37      299.45      9.70 o 
   5   2  10      845.81      907.47     18.74 o 
   6   2  10      875.62      846.47     17.07 o 
   7   2  10      282.33      288.11     12.38 o 
   8   2  10      100.41      106.33      9.00 o 
   9   2  10      239.77      266.78     12.53 o 
  10   2  10        1.50        7.72      9.03 o 
  11   2  10      169.44      176.18     16.40 o 
  12   2  10      353.52      335.82     17.95 o 
  13   2  10      175.41      138.93     14.71 o 
  14   2  10      256.15      205.78     18.23 o 
  15   2  10      116.97       85.67     15.58 o 
  16   2  10       50.71        2.78     13.21 o 
  17   2  10      163.56      166.25     19.44 o 
  18   2  10        5.27        0.00     13.20 o 
  19   2  10       12.08       22.24     15.42 o 
  20   2  10        8.26       14.89     15.92 o 
  21   2  10        5.51        0.00     16.76 o 
  22   2  10       10.95       13.38     17.37 o 
   1   3  10    26383.91    27419.87    262.68 o 
   2   3  10     1730.97     1753.68     31.09 o 
   3   3  10      481.58      431.34     12.47 o 
   4   3  10      560.08      531.19     13.56 o 
   5   3  10     6489.23     6952.59     74.51 o 
   6   3  10      582.97      671.02     18.13 o 
   7   3  10      813.04      824.76     19.51 o 
   8   3  10     2699.41     2527.84     36.34 o 
   9   3  10      866.47      917.50     25.73 o 
  10   3  10      213.43      198.97     12.64 o 
  11   3  10      731.81      619.08     20.98 o 
  12   3  10       32.39       38.90     11.06 o 
  13   3  10     1862.25     1995.60     40.93 o 
  14   3  10      634.93      629.86     25.39 o 
  15   3  10     1001.10      915.35     47.40 o 
  16   3  10      775.48      619.44     30.19 o 
  17   3  10      247.47      206.04     20.26 o 
  18   3  10      574.78      574.91     30.66 o 
  19   3  10      565.29      516.33     42.65 o 
  20   3  10        0.75        0.00     14.81 o 
  21   3  10        5.40        0.00     15.46 o 
  22   3  10       85.92       78.16     20.38 o 
   0   4  10      710.86      650.51     30.39 o 
   1   4  10      490.43      567.46     14.65 o 
   2   4  10     1238.85     1099.85     19.57 o 
   3   4  10      281.23      370.73     12.50 o 
   4   4  10      913.63      950.27     18.31 o 
   5   4  10     1539.38     1535.28     24.26 o 
   6   4  10      190.69      185.40      9.73 o 
   7   4  10     1150.40     1189.70     21.17 o 
   8   4  10     2112.16     2220.99     36.19 o 
   9   4  10       60.70       47.95      7.30 o 
  10   4  10      381.86      387.01     17.66 o 
  11   4  10      961.51      877.01     24.76 o 
  12   4  10        4.65        6.55      9.14 o 
  13   4  10      708.77      556.70     23.96 o 
  14   4  10      184.83      171.49     16.28 o 
  15   4  10      363.18      328.45     20.83 o 
  16   4  10        8.08        0.00     12.98 o 
  17   4  10      103.18       80.81     16.68 o 
  18   4  10       19.46       24.14     15.27 o 
  19   4  10       12.69        0.00     14.90 o 
  20   4  10      841.64      896.45     40.74 o 
  21   4  10      622.91      598.16     33.97 o 
  22   4  10      168.11      192.34     24.04 o 
   1   5  10      199.16      190.95      9.87 o 
   2   5  10      804.16      818.06     17.31 o 
   3   5  10     1968.85     2044.31     34.23 o 
   4   5  10       19.09       10.82      6.52 o 
   5   5  10      895.40     1004.22     22.41 o 
   6   5  10      655.98      721.01     17.85 o 
   7   5  10       89.60       81.46      8.81 o 
   8   5  10        8.39        3.87      7.09 o 
   9   5  10      508.28      417.42     17.20 o 
  10   5  10     2190.12     2167.67     35.98 o 
  11   5  10      900.85      893.30     25.77 o 
  12   5  10        0.31        0.00     10.08 o 
  13   5  10      126.01      123.82     14.49 o 
  14   5  10       68.06       46.44     13.08 o 
  15   5  10       11.38        0.00     11.85 o 
  16   5  10      517.85      484.68     36.73 o 
  17   5  10      651.25      692.71     32.85 o 
  18   5  10      223.98      198.25     23.95 o 
  19   5  10      148.61      146.34     20.55 o 
  20   5  10      389.57      406.26     31.65 o 
  21   5  10        8.65        0.00     17.35 o 
   0   6  10     4356.13     4542.13     76.68 o 
   1   6  10      980.93     1043.18     20.35 o 
   2   6  10      527.45      537.27     18.76 o 
   3   6  10      158.67      118.20      9.44 o 
   4   6  10        0.01        0.00      6.77 o 
   5   6  10       14.43       10.34      7.09 o 
   6   6  10      713.95      674.10     19.68 o 
   7   6  10     1544.02     1640.37     28.03 o 
   8   6  10       17.95       13.96      8.29 o 
   9   6  10       50.76       25.03      8.51 o 
  10   6  10       20.40        0.22      8.62 o 
  11   6  10        0.93        6.05      9.57 o 
  12   6  10       70.08       94.61     12.95 o 
  13   6  10      951.27     1071.09     35.77 o 
  14   6  10      486.84      505.16     28.41 o 
  15   6  10      246.27      247.29     19.87 o 
  16   6  10        1.68        0.00     12.33 o 
  17   6  10      193.25      204.40     21.17 o 
  18   6  10      442.54      405.10     27.28 o 
  19   6  10        1.49        0.00     14.89 o 
  20   6  10       79.34       43.32     17.92 o 
  21   6  10        3.08        0.00     16.51 o 
   1   7  10     1313.76     1301.56     23.52 o 
   2   7  10      161.63      160.39     10.38 o 
   3   7  10        4.14        0.00      7.04 o 
   4   7  10     2106.17     2032.14     31.71 o 
   5   7  10     2108.38     2159.16     33.35 o 
   6   7  10       39.78       50.22      9.17 o 
   7   7  10     3687.79     3692.07     49.24 o 
   8   7  10       28.53       21.27      8.63 o 
   9   7  10     2521.04     2309.04     37.93 o 
  10   7  10       39.87       10.49      9.37 o 
  11   7  10       33.21       34.22     11.33 o 
  12   7  10       14.14       10.27     10.90 o 
  13   7  10       57.51       19.08     14.69 o 
  14   7  10        6.12        4.24     12.54 o 
  15   7  10       73.43       51.75     15.03 o 
  16   7  10      267.05      283.27     21.42 o 
  17   7  10      165.15      176.63     20.73 o 
  18   7  10      152.68      120.95     19.93 o 
  19   7  10       61.63       21.18     16.90 o 
  20   7  10      181.26      145.21     22.18 o 
   0   8  10      571.47      579.73     30.45 o 
   1   8  10      587.78      598.43     21.73 o 
   2   8  10      186.68      184.24     14.01 o 
   3   8  10      227.67      200.17     13.02 o 
   4   8  10      207.18      229.48     14.38 o 
   5   8  10      969.32      927.93     25.79 o 
   6   8  10     1970.58     1942.07     34.60 o 
   7   8  10       73.70       86.88     11.21 o 
   8   8  10      834.48      755.55     23.22 o 
   9   8  10      286.09      262.30     15.69 o 
  10   8  10        1.12        0.00     10.07 o 
  11   8  10      650.78      619.26     26.44 o 
  12   8  10       89.20       94.61     22.63 o 
  13   8  10      112.78      132.80     16.17 o 
  14   8  10      546.41      457.47     26.95 o 
  15   8  10        1.80        0.00     13.24 o 
  16   8  10      112.58       83.99     18.07 o 
  17   8  10        3.92        0.00     16.67 o 
  18   8  10       16.77       25.36     18.51 o 
  19   8  10        0.26        2.54     17.42 o 
   1   9  10      169.42      165.08     13.94 o 
   2   9  10       33.82       34.00     10.57 o 
   3   9  10      726.55      660.70     23.81 o 
   4   9  10      190.97      209.20     15.35 o 
   5   9  10       11.15       10.76      9.99 o 
   6   9  10     1031.29      961.27     28.26 o 
   7   9  10      370.38      348.41     19.67 o 
   8   9  10        0.02        0.00     11.58 o 
   9   9  10        1.26        8.49     12.21 o 
  10   9  10        1.68       15.70     11.98 o 
  11   9  10       12.65        2.21     13.23 o 
  12   9  10        3.53        0.00     13.03 o 
  13   9  10      539.86      552.72     29.00 o 
  14   9  10      228.81      235.08     24.07 o 
  15   9  10      192.22      187.09     22.91 o 
  16   9  10       48.49       58.41     19.48 o 
  17   9  10      652.24      751.74     39.56 o 
  18   9  10      322.67      443.60     35.61 o 
   0  10  10       98.51      154.11     53.84 o 
   1  10  10       95.14       98.39     12.65 o 
   2  10  10      147.35      167.04     14.94 o 
   3  10  10      108.57       94.09     13.79 o 
   4  10  10       13.02       22.37     11.02 o 
   5  10  10        2.66        1.44     10.56 o 
   6  10  10      184.39      195.03     16.29 o 
   7  10  10       94.61      134.87     17.82 o 
   8  10  10      205.81      225.48     17.19 o 
   9  10  10       41.97       48.14     13.91 o 
  10  10  10       45.22       64.99     15.78 o 
  11  10  10      171.32      175.07     21.14 o 
  12  10  10       94.07      137.44     21.91 o 
  13  10  10       54.05       60.70     18.31 o 
  14  10  10      413.66      470.23     34.26 o 
  15  10  10      145.55      146.92     24.60 o 
  16  10  10       46.66       35.58     21.76 o 
  17  10  10       12.81        0.18     20.30 o 
   1  11  10      407.39      383.59     24.54 o 
   2  11  10      478.23      558.35     28.66 o 
   3  11  10       66.51       72.99     16.25 o 
   4  11  10      790.21      789.63     33.58 o 
   5  11  10       31.60        5.33     13.89 o 
   6  11  10      149.04      130.49     18.44 o 
   7  11  10       86.61       66.90     16.35 o 
   8  11  10      115.52      116.83     19.76 o 
   9  11  10       39.29       42.57     17.08 o 
  10  11  10      392.12      368.92     28.21 o 
  11  11  10      819.85      734.03     48.29 o 
  12  11  10      514.26      558.69     37.04 o 
  13  11  10       13.11        2.49     18.29 o 
  14  11  10       14.90        0.00     21.47 o 
  15  11  10       93.85       91.11     28.19 o 
   0  12  10      489.70      570.34     43.06 o 
   1  12  10      139.50      145.22     19.23 o 
   2  12  10       81.80       57.15     16.05 o 
   3  12  10        5.88       19.07     20.19 o 
   4  12  10       46.51       29.08     16.00 o 
   5  12  10     1055.65     1177.60     43.17 o 
   6  12  10       15.19       27.70     15.95 o 
   7  12  10        9.28       14.47     15.57 o 
   8  12  10      354.38      346.72     30.79 o 
   9  12  10      103.08      129.50     21.68 o 
  10  12  10      163.75      154.49     29.55 o 
  11  12  10      419.76      437.59     58.97 o 
  12  12  10      190.94      204.20     27.25 o 
  13  12  10       21.79       27.47     22.94 o 
   1  13  10      161.86      152.28     20.72 o 
   2  13  10        3.98        0.00     13.73 o 
   3  13  10      244.85      261.80     24.00 o 
   4  13  10        0.09        0.00     15.32 o 
   5  13  10      515.55      555.97     31.93 o 
   6  13  10      314.42      326.85     26.45 o 
   7  13  10      852.74      897.79     43.07 o 
   8  13  10      161.48      175.38     25.30 o 
   9  13  10      835.09      867.67     42.79 o 
  10  13  10      210.71      191.52     33.29 o 
  11  13  10      158.02      223.93     29.58 o 
   0  14  10        3.18        2.06     22.85 o 
   1  14  10       60.73       51.79     18.15 o 
   2  14  10       78.88       74.80     19.39 o 
   3  14  10      129.07      136.93     25.69 o 
   4  14  10        0.11        9.73     17.34 o 
   5  14  10       23.31       24.03     18.54 o 
   6  14  10       15.12        0.00     18.37 o 
   7  14  10      369.04      420.14     33.28 o 
   1   1  11      710.74      647.75     15.89 o 
   2   1  11     8438.73     9156.96     93.81 o 
   3   1  11     2717.13     2710.23     33.66 o 
   4   1  11      585.25      627.51     13.22 o 
   5   1  11     1247.64     1168.03     20.06 o 
   6   1  11      130.26      113.22      8.40 o 
   7   1  11     2630.85     2518.76     40.61 o 
   8   1  11      440.26      418.74     19.76 o 
   9   1  11      287.47      281.85     14.18 o 
  10   1  11      623.93      654.79     25.77 o 
  11   1  11      745.65      673.47     25.92 o 
  12   1  11      456.73      440.25     23.24 o 
  13   1  11       64.20       17.23     12.14 o 
  14   1  11       18.27        0.00     12.43 o 
  15   1  11      110.40       95.72     15.55 o 
  16   1  11      527.81      421.92     25.67 o 
  17   1  11        0.17        6.51     13.83 o 
  18   1  11      561.60      540.88     29.96 o 
  19   1  11       54.86       53.73     16.89 o 
  20   1  11      231.83      233.72     23.34 o 
  21   1  11        2.58        0.00     16.19 o 
  22   1  11       36.70       11.67     17.33 o 
   0   2  11     5429.05     5738.62     88.37 o 
   1   2  11      142.26      161.19      8.38 o 
   2   2  11     3327.21     3501.82     43.33 o 
   3   2  11        3.52        0.00      5.17 o 
   4   2  11     2613.71     2644.51     33.62 o 
   5   2  11      618.81      623.21     15.50 o 
   6   2  11     1007.98     1062.74     19.80 o 
   7   2  11       92.27       95.63      8.80 o 
   8   2  11      897.21      929.39     28.41 o 
   9   2  11      105.49      109.01     10.18 o 
  10   2  11       37.45       30.79      9.90 o 
  11   2  11     3794.60     3887.38     60.39 o 
  12   2  11       14.28        0.00     10.77 o 
  13   2  11      815.16      684.45     29.00 o 
  14   2  11      680.69      641.43     29.01 o 
  15   2  11       61.40       54.24     14.86 o 
  16   2  11      323.72      302.63     22.64 o 
  17   2  11        2.37        0.00     14.63 o 
  18   2  11      106.06       71.87     16.58 o 
  19   2  11      240.05      321.44     25.06 o 
  20   2  11      195.68      208.97     23.06 o 
  21   2  11       14.42       18.65     17.17 o 
  22   2  11      311.20      319.41     27.84 o 
   1   3  11      488.27      494.20     13.94 o 
   2   3  11     1667.53     1721.62     25.47 o 
   3   3  11      130.75      184.89      9.18 o 
   4   3  11     1575.56     1653.55     26.15 o 
   5   3  11       34.14       38.12      6.66 o 
   6   3  11       43.52       61.83      8.64 o 
   7   3  11      310.35      286.25     15.08 o 
   8   3  11      112.00      129.42     10.13 o 
   9   3  11       27.61       54.99      9.24 o 
  10   3  11       67.40       94.18     10.34 o 
  11   3  11      485.24      434.79     25.60 o 
  12   3  11     1588.92     1548.83     34.83 o 
  13   3  11       41.10       26.00     11.26 o 
  14   3  11      283.23      267.12     21.65 o 
  15   3  11      134.01      156.05     17.94 o 
  16   3  11      169.73      177.32     19.35 o 
  17   3  11      381.72      346.66     25.00 o 
  18   3  11       56.77       49.05     15.94 o 
  19   3  11        5.19        0.00     14.34 o 
  20   3  11        2.23        6.16     16.04 o 
  21   3  11        5.26        7.12     16.89 o 
  22   3  11        4.74       16.47     17.49 o 
   0   4  11       75.33       66.05     10.45 o 
   1   4  11      200.25      223.43     10.47 o 
   2   4  11     1913.60     2107.38     29.90 o 
   3   4  11      800.91      829.94     17.50 o 
   4   4  11      107.25      111.60      8.45 o 
   5   4  11      530.19      535.30     15.01 o 
   6   4  11        5.63       17.61      6.65 o 
   7   4  11       14.59       24.06      6.83 o 
   8   4  11       10.75       18.96      7.82 o 
   9   4  11       26.91       26.59      8.26 o 
  10   4  11        0.65        0.00      8.61 o 
  11   4  11        4.73       18.80      9.42 o 
  12   4  11        0.03        0.00     11.06 o 
  13   4  11       89.94      127.51     14.74 o 
  14   4  11      521.36      386.06     22.98 o 
  15   4  11     2061.55     1951.34     47.29 o 
  16   4  11      282.86      230.57     21.06 o 
  17   4  11      105.60       79.81     17.14 o 
  18   4  11       12.97        0.00     14.42 o 
  19   4  11        5.62       13.58     15.86 o 
  20   4  11        5.01       23.51     16.47 o 
  21   4  11      731.57      773.00     38.24 o 
   1   5  11      884.78      973.57     19.57 o 
   2   5  11      321.22      338.85     12.95 o 
   3   5  11     1339.09     1359.51     23.60 o 
   4   5  11     1379.34     1257.82     22.77 o 
   5   5  11     1059.56     1035.76     21.45 o 
   6   5  11      423.02      423.06     15.01 o 
   7   5  11      106.25       57.67      8.40 o 
   8   5  11      109.98      130.66     10.04 o 
   9   5  11       39.73       39.69     10.04 o 
  10   5  11      689.96      649.66     27.24 o 
  11   5  11       24.37       51.72     10.70 o 
  12   5  11      295.81      248.77     17.55 o 
  13   5  11      103.69       75.52     14.48 o 
  14   5  11     2195.35     1968.76     42.97 o 
  15   5  11      192.72      176.95     19.08 o 
  16   5  11        2.96        0.37     13.72 o 
  17   5  11       81.73       62.40     16.56 o 
  18   5  11      269.93      325.73     25.66 o 
  19   5  11      153.37      173.09     22.25 o 
  20   5  11       38.51       11.99     16.71 o 
  21   5  11        0.12        0.00     16.75 o 
   0   6  11       16.16        9.58      9.91 o 
   1   6  11     2216.47     2129.14     33.09 o 
   2   6  11      106.65      105.77     10.14 o 
   3   6  11      304.02      239.48     12.01 o 
   4   6  11     1152.32     1226.96     29.42 o 
   5   6  11        7.71        0.00      7.35 o 
   6   6  11       37.00       36.02      8.45 o 
   7   6  11        0.14        0.00      7.93 o 
   8   6  11        6.70       17.01      8.60 o 
   9   6  11      883.16      818.96     23.22 o 
  10   6  11      279.67      216.57     13.79 o 
  11   6  11      716.33      616.05     27.58 o 
  12   6  11      215.91      155.70     14.67 o 
  13   6  11      428.83      410.04     24.28 o 
  14   6  11      199.92      155.68     17.01 o 
  15   6  11        9.70       15.92     13.37 o 
  16   6  11       73.53       28.92     14.93 o 
  17   6  11      163.86      115.10     18.98 o 
  18   6  11      274.39      244.52     23.62 o 
  19   6  11      141.89      153.72     26.62 o 
  20   6  11       10.41        0.00     15.99 o 
   1   7  11      702.59      728.63     19.01 o 
   2   7  11      390.56      390.25     14.74 o 
   3   7  11      570.48      596.90     17.76 o 
   4   7  11       24.89        4.75      7.70 o 
   5   7  11        4.10        0.00      7.46 o 
   6   7  11      267.78      275.51     13.77 o 
   7   7  11      241.91      249.70     13.45 o 
   8   7  11      505.95      472.13     17.50 o 
   9   7  11       29.87       30.12      9.61 o 
  10   7  11       21.07       27.16      9.80 o 
  11   7  11      348.53      321.50     19.04 o 
  12   7  11        2.12        0.00     10.31 o 
  13   7  11      116.17       88.52     17.46 o 
  14   7  11        0.23        0.00     11.97 o 
  15   7  11       17.72       10.94     13.45 o 
  16   7  11        2.29        5.12     14.24 o 
  17   7  11       40.10       23.22     16.32 o 
  18   7  11      149.07      153.68     21.36 o 
  19   7  11       19.94        0.00     15.86 o 
   0   8  11     1935.36     1667.96     47.36 o 
   1   8  11     1899.58     1920.78     39.94 o 
   2   8  11        0.09        1.30      9.14 o 
   3   8  11       37.89       20.50     10.69 o 
   4   8  11      214.36      277.55     14.83 o 
   5   8  11       44.14       32.85      9.69 o 
   6   8  11        7.59        9.02      9.15 o 
   7   8  11      125.02      118.04     12.04 o 
   8   8  11       53.81       27.89     10.03 o 
   9   8  11        3.45        0.64     11.73 o 
  10   8  11      335.83      318.13     18.44 o 
  11   8  11      362.02      320.89     20.76 o 
  12   8  11       14.89       24.82     12.61 o 
  13   8  11       46.50       32.45     15.26 o 
  14   8  11       42.45       27.06     16.51 o 
  15   8  11        7.84       35.65     16.01 o 
  16   8  11        4.67        0.00     14.74 o 
  17   8  11        1.01        0.00     16.58 o 
  18   8  11       41.57       32.42     19.58 o 
  19   8  11      166.51      244.76     27.14 o 
   1   9  11     1436.99     1371.74     31.21 o 
   2   9  11     2539.59     2443.84     43.44 o 
   3   9  11        9.01        7.00     10.19 o 
   4   9  11     1220.66     1145.55     29.43 o 
   5   9  11       29.58       17.50     10.71 o 
   6   9  11        8.42       14.29     10.65 o 
   7   9  11        7.65       19.61     10.95 o 
   8   9  11      499.15      458.42     23.17 o 
   9   9  11       95.89      100.26     15.01 o 
  10   9  11      773.08      727.64     29.21 o 
  11   9  11      387.74      395.36     25.14 o 
  12   9  11       79.64       52.94     15.83 o 
  13   9  11       13.25       18.51     16.01 o 
  14   9  11        2.61        5.88     16.11 o 
  15   9  11        0.81       17.04     17.35 o 
  16   9  11        0.67       30.45     18.50 o 
  17   9  11      483.24      553.93     39.60 o 
   0  10  11      146.54      119.38     19.36 o 
   1  10  11        0.18        0.00     10.11 o 
   2  10  11       42.56       38.06     11.63 o 
   3  10  11        0.03        0.00     10.36 o 
   4  10  11      905.06      907.97     41.75 o 
   5  10  11      512.56      471.46     26.88 o 
   6  10  11      493.50      469.24     27.81 o 
   7  10  11      365.65      393.73     21.04 o 
   8  10  11       28.15       16.07     12.76 o 
   9  10  11      720.11      759.97     30.60 o 
  10  10  11       54.20       53.07     16.55 o 
  11  10  11       27.93        6.18     14.43 o 
  12  10  11       52.39       89.76     19.73 o 
  13  10  11       13.74        0.00     16.86 o 
  14  10  11       24.10        0.57     18.84 o 
  15  10  11        2.47        0.00     17.20 o 
  16  10  11        7.07        0.00     19.48 o 
   1  11  11       66.94       79.92     15.94 o 
   2  11  11       38.35       24.90     14.25 o 
   3  11  11      165.58      139.44     18.53 o 
   4  11  11       55.51       43.94     15.01 o 
   5  11  11      136.11      167.66     19.31 o 
   6  11  11        0.71        0.00     13.58 o 
   7  11  11      173.90      204.42     20.87 o 
   8  11  11      134.91      125.55     21.55 o 
   9  11  11      835.75      886.95     40.59 o 
  10  11  11       68.29       58.99     18.33 o 
  11  11  11        1.21        5.36     17.57 o 
  12  11  11       27.52       26.41     17.88 o 
  13  11  11        1.09        0.00     19.15 o 
  14  11  11        0.80        0.85     24.70 o 
  15  11  11       10.58        0.00     20.58 o 
   0  12  11      246.23      179.35     29.12 o 
   1  12  11      195.43      244.29     22.47 o 
   2  12  11      158.58      149.42     19.49 o 
   3  12  11       10.82       32.93     15.63 o 
   4  12  11      141.79      137.70     19.55 o 
   5  12  11      140.58      163.04     20.42 o 
   6  12  11        0.30        0.00     14.56 o 
   7  12  11      690.93      766.45     38.74 o 
   8  12  11       38.19       45.90     18.57 o 
   9  12  11      154.43      151.04     24.14 o 
  10  12  11      531.77      635.36     40.61 o 
  11  12  11       70.84       75.12     22.29 o 
  12  12  11      185.07      268.92     34.90 o 
  13  12  11       84.55       79.68     26.62 o 
   1  13  11       51.79       30.64     16.63 o 
   2  13  11       62.20       62.47     17.70 o 
   3  13  11       42.57       23.04     17.10 o 
   4  13  11      468.19      539.70     34.21 o 
   5  13  11      113.98       90.23     19.28 o 
   6  13  11       10.94        9.39     17.70 o 
   7  13  11       56.08       82.36     20.84 o 
   8  13  11       64.16       48.96     19.34 o 
   9  13  11       42.49       24.52     21.21 o 
  10  13  11       38.70       73.07     22.92 o 
   0  14  11      230.15      224.71     34.47 o 
   1  14  11        5.23       11.37     16.87 o 
   2  14  11        3.38        0.00     15.35 o 
   3  14  11        0.58        0.00     15.92 o 
   4  14  11      322.11      391.60     42.70 o 
   5  14  11        5.46        0.00     16.85 o 
   6  14  11        7.25        6.38     18.65 o 
   7  14  11       45.93       17.03     19.52 o 
   0   0  12       66.01       72.00     13.89 o 
   1   0  12     4800.50     5124.99     80.59 o 
   2   0  12     2254.17     2421.24     44.54 o 
   3   0  12      687.81      598.75     23.88 o 
   4   0  12     2285.84     2458.19     44.60 o 
   5   0  12       17.38       22.86      8.24 o 
   6   0  12     2465.52     2340.10     49.33 o 
   7   0  12        0.36        1.42     12.32 o 
   8   0  12     6416.34     6008.46    124.26 o 
   9   0  12     3309.11     3036.56     86.13 o 
  10   0  12      204.72      135.51     20.72 o 
  11   0  12      247.91      280.30     27.02 o 
  12   0  12       11.89       16.67     17.11 o 
  13   0  12      334.91      276.50     28.65 o 
  14   0  12        0.36        0.00     16.84 o 
  15   0  12     2404.88     2479.07     76.88 o 
  16   0  12        6.08        0.00     18.42 o 
  17   0  12      728.38      713.07     65.42 o 
  18   0  12     1081.87     1071.61    154.50 o 
  19   0  12        9.73        5.59     22.14 o 
  20   0  12       84.81      129.62     28.68 o 
  21   0  12      249.48      277.30     36.27 o 
  22   0  12       14.66       25.35     25.97 o 
   1   1  12      241.63      270.22     16.46 o 
   2   1  12      598.77      611.00     18.34 o 
   3   1  12     1632.35     1687.46     24.49 o 
   4   1  12      330.48      394.94     11.03 o 
   5   1  12      369.06      394.69     12.56 o 
   6   1  12     1332.51     1334.55     26.40 o 
   7   1  12       10.46       37.63      8.75 o 
   8   1  12       44.93       22.16      8.20 o 
   9   1  12        0.20        0.00      7.95 o 
  10   1  12     1085.37     1034.59     26.39 o 
  11   1  12      359.21      324.36     20.38 o 
  12   1  12      276.56      229.70     18.63 o 
  13   1  12       59.55       54.33     13.45 o 
  14   1  12      161.37      109.75     16.07 o 
  15   1  12      154.64      158.73     17.88 o 
  16   1  12      148.16      159.23     18.91 o 
  17   1  12      244.50      244.94     22.09 o 
  18   1  12      292.58      287.15     23.83 o 
  19   1  12       78.70       49.08     17.80 o 
  20   1  12       34.11       24.40     16.18 o 
  21   1  12       18.57        0.00     16.37 o 
  22   1  12        0.35        0.00     17.16 o 
   0   2  12      756.87      622.48     21.09 o 
   1   2  12     4470.14     4948.11     55.90 o 
   2   2  12      844.57      992.20     18.24 o 
   3   2  12     1555.00     1609.50     24.21 o 
   4   2  12       55.16       42.23      6.10 o 
   5   2  12       76.19       91.26      8.19 o 
   6   2  12     2968.21     2971.89     40.13 o 
   7   2  12       17.91        7.91      7.23 o 
   8   2  12      938.46      961.94     21.89 o 
   9   2  12     1654.58     1645.05     29.60 o 
  10   2  12      338.88      315.08     16.73 o 
  11   2  12     1394.92     1360.94     31.44 o 
  12   2  12       61.91       50.10     13.03 o 
  13   2  12     1919.63     1820.41     43.69 o 
  14   2  12       67.48       70.75     14.96 o 
  15   2  12       70.61       81.12     15.78 o 
  16   2  12      739.09      644.11     30.73 o 
  17   2  12        9.58        0.00     13.56 o 
  18   2  12      324.93      282.37     23.95 o 
  19   2  12       22.60       30.79     15.74 o 
  20   2  12        0.00        0.00     14.99 o 
  21   2  12        0.86        0.25     16.39 o 
  22   2  12        9.43        0.00     16.85 o 
   1   3  12      268.85      333.25     12.09 o 
   2   3  12     3178.57     3243.66     40.60 o 
   3   3  12      510.75      482.78     13.94 o 
   4   3  12      203.27      177.04      9.36 o 
   5   3  12      158.43      174.75      9.14 o 
   6   3  12     1136.11     1132.56     26.05 o 
   7   3  12      133.81      141.70     10.05 o 
   8   3  12       12.70       11.26      7.05 o 
   9   3  12     1585.74     1564.83     30.20 o 
  10   3  12       41.46       27.41      9.05 o 
  11   3  12       22.28       30.64     10.91 o 
  12   3  12        8.40        0.00      9.41 o 
  13   3  12     1565.43     1472.24     41.50 o 
  14   3  12       52.23       56.66     14.55 o 
  15   3  12      531.03      512.11     27.79 o 
  16   3  12       90.41      107.48     17.37 o 
  17   3  12      356.10      417.22     28.70 o 
  18   3  12       82.77       81.43     17.50 o 
  19   3  12        3.79        0.00     14.01 o 
  20   3  12      690.28      632.86     34.05 o 
  21   3  12      469.33      506.99     32.32 o 
   0   4  12      522.16      571.97     24.61 o 
   1   4  12       19.75        2.28      6.19 o 
   2   4  12      578.09      618.14     16.58 o 
   3   4  12     2083.72     2165.86     31.19 o 
   4   4  12      537.55      629.37     19.07 o 
   5   4  12      130.52      127.45      9.05 o 
   6   4  12      688.19      676.18     19.74 o 
   7   4  12      172.59      189.89     12.64 o 
   8   4  12     2559.70     2528.06     41.72 o 
   9   4  12      425.18      451.51     19.34 o 
  10   4  12      516.50      593.86     22.99 o 
  11   4  12     1591.73     1487.34     34.35 o 
  12   4  12       88.75       84.28     17.62 o 
  13   4  12        0.01        1.30     11.13 o 
  14   4  12       25.96       50.41     14.67 o 
  15   4  12       79.84       87.58     16.94 o 
  16   4  12      310.09      346.09     34.51 o 
  17   4  12       79.20       96.43     18.00 o 
  18   4  12      260.81      251.23     23.55 o 
  19   4  12       40.25       18.97     16.16 o 
  20   4  12      188.27      154.81     22.04 o 
  21   4  12       14.37       15.90     17.71 o 
   1   5  12       88.90      104.41      9.12 o 
   2   5  12     1035.50     1103.49     21.49 o 
   3   5  12      875.40      849.83     19.20 o 
   4   5  12       47.65       23.87      7.66 o 
   5   5  12      478.58      450.52     15.29 o 
   6   5  12       25.48       21.06      7.57 o 
   7   5  12      511.29      477.42     16.14 o 
   8   5  12      388.52      433.72     17.09 o 
   9   5  12     1582.29     1574.25     30.26 o 
  10   5  12      867.45      738.23     24.02 o 
  11   5  12       59.03       76.03     11.75 o 
  12   5  12     1081.65      956.29     44.31 o 
  13   5  12      105.52       98.73     14.70 o 
  14   5  12      597.45      571.32     38.74 o 
  15   5  12      452.86      479.79     27.33 o 
  16   5  12       34.15       29.38     15.01 o 
  17   5  12      524.83      497.05     31.61 o 
  18   5  12       18.56        9.15     15.48 o 
  19   5  12      104.94       82.59     19.30 o 
  20   5  12        3.39       35.35     18.40 o 
  21   5  12      369.39      438.65     31.56 o 
   0   6  12     2682.54     2515.80     51.22 o 
   1   6  12     4530.00     4471.34     54.75 o 
   2   6  12      752.26      697.78     18.78 o 
   3   6  12     3737.28     3673.95     47.53 o 
   4   6  12      539.38      516.28     16.82 o 
   5   6  12      548.77      501.73     16.99 o 
   6   6  12       44.23       34.48      8.64 o 
   7   6  12     1519.42     1478.19     30.98 o 
   8   6  12      268.31      268.37     19.10 o 
   9   6  12        3.09        0.00      8.70 o 
  10   6  12      493.53      459.70     22.24 o 
  11   6  12     2145.27     2041.01     39.57 o 
  12   6  12      400.55      346.22     20.94 o 
  13   6  12        0.06        3.50     12.01 o 
  14   6  12      699.56      746.56     30.05 o 
  15   6  12      248.42      238.18     21.64 o 
  16   6  12      359.15      397.12     26.42 o 
  17   6  12       83.58       91.40     17.99 o 
  18   6  12       87.51      139.63     20.82 o 
  19   6  12      620.78      632.53     34.61 o 
  20   6  12      169.43      167.59     29.29 o 
   1   7  12     2336.48     2203.93     33.83 o 
   2   7  12     1450.19     1462.00     26.53 o 
   3   7  12     2667.61     2597.40     37.89 o 
   4   7  12        0.10        0.00      7.49 o 
   5   7  12     1987.25     1909.72     32.33 o 
   6   7  12       64.87       70.42     11.39 o 
   7   7  12     1118.64     1102.24     24.41 o 
   8   7  12      630.20      640.35     21.70 o 
   9   7  12       24.32       26.65      9.82 o 
  10   7  12       22.08       29.95     11.14 o 
  11   7  12        0.45        3.92     10.34 o 
  12   7  12        0.30        0.00     11.57 o 
  13   7  12       14.23        4.81     12.27 o 
  14   7  12      142.22       98.69     22.43 o 
  15   7  12      281.04      307.93     23.77 o 
  16   7  12        3.13        0.00     14.27 o 
  17   7  12       68.91       88.52     18.96 o 
  18   7  12      362.43      405.95     37.29 o 
  19   7  12     1108.33     1238.36     51.29 o 
   0   8  12       14.53        0.00     13.23 o 
   1   8  12     2316.45     2392.17     42.15 o 
   2   8  12     1020.19      966.09     41.76 o 
   3   8  12     1807.25     1724.70     32.08 o 
   4   8  12        8.11        7.64      8.71 o 
   5   8  12     2279.24     2129.52     37.01 o 
   6   8  12        0.78        6.16      9.11 o 
   7   8  12        0.20        0.00      8.60 o 
   8   8  12        2.29       13.14     12.60 o 
   9   8  12       42.03       65.25     12.42 o 
  10   8  12        4.34       11.05     12.07 o 
  11   8  12       73.67       76.57     14.52 o 
  12   8  12        0.04        0.00     12.07 o 
  13   8  12       21.09       13.54     14.82 o 
  14   8  12       32.28       37.73     15.39 o 
  15   8  12      111.75       96.08     18.28 o 
  16   8  12       74.74      101.96     21.12 o 
  17   8  12       62.74       44.54     19.45 o 
  18   8  12       48.49       66.21     21.04 o 
   1   9  12     1559.85     1381.72     31.77 o 
   2   9  12     1197.53     1146.76     30.07 o 
   3   9  12      259.75      253.15     16.72 o 
   4   9  12      290.09      307.05     17.94 o 
   5   9  12      638.30      597.76     23.75 o 
   6   9  12       45.46       40.43     11.63 o 
   7   9  12      191.13      204.53     15.99 o 
   8   9  12       11.69        0.00     11.26 o 
   9   9  12       81.20       89.95     14.82 o 
  10   9  12        1.12        0.00     12.84 o 
  11   9  12        7.16        0.00     15.56 o 
  12   9  12      803.16      906.88     39.85 o 
  13   9  12      215.26      286.51     25.42 o 
  14   9  12       83.95       81.88     19.60 o 
  15   9  12      127.42      149.54     22.74 o 
  16   9  12      264.45      330.63     31.11 o 
  17   9  12        0.29        0.00     18.61 o 
   0  10  12     1343.33     1278.94     46.69 o 
   1  10  12     1007.26     1049.15     30.24 o 
   2  10  12       21.93       27.38     11.51 o 
   3  10  12       39.66       20.88     11.71 o 
   4  10  12      436.56      468.86     22.18 o 
   5  10  12       57.16       47.78     14.78 o 
   6  10  12      128.50      131.02     14.92 o 
   7  10  12      876.68      928.66     32.30 o 
   8  10  12       29.67       36.41     13.62 o 
   9  10  12      148.40      174.79     24.52 o 
  10  10  12       65.27       88.70     17.73 o 
  11  10  12      452.02      542.84     29.20 o 
  12  10  12      102.06       88.48     20.17 o 
  13  10  12      125.57      177.57     25.36 o 
  14  10  12       19.26        7.45     20.16 o 
  15  10  12      637.90      861.12     89.09 o 
  16  10  12        3.86        0.00     21.50 o 
   1  11  12      483.67      489.53     27.19 o 
   2  11  12       28.04       39.07     14.81 o 
   3  11  12       11.74       18.11     14.35 o 
   4  11  12        6.49        7.91     14.04 o 
   5  11  12       60.62       61.25     15.79 o 
   6  11  12      183.67      160.46     19.66 o 
   7  11  12      208.42      192.52     22.54 o 
   8  11  12      112.20      109.98     20.18 o 
   9  11  12        0.00       22.28     16.51 o 
  10  11  12      145.54      141.21     22.02 o 
  11  11  12        7.85        0.00     18.21 o 
  12  11  12       12.09       34.90     18.69 o 
  13  11  12      393.04      563.25     38.30 o 
  14  11  12       97.63      130.89     25.25 o 
   0  12  12      852.63      911.45     53.62 o 
   1  12  12        0.16        4.61     14.67 o 
   2  12  12        3.31        0.00     14.13 o 
   3  12  12       13.00        6.57     14.94 o 
   4  12  12       31.49       33.76     16.04 o 
   5  12  12      187.94      200.53     21.74 o 
   6  12  12        3.95        2.62     16.55 o 
   7  12  12        2.80        0.00     16.24 o 
   8  12  12        0.59        0.00     16.27 o 
   9  12  12      108.03       77.03     22.42 o 
  10  12  12      112.58       53.71     22.28 o 
  11  12  12       23.32        2.19     19.54 o 
  12  12  12        0.96        0.00     19.49 o 
   1  13  12        3.14        2.19     15.46 o 
   2  13  12      149.78      186.01     22.12 o 
   3  13  12       27.13       31.21     17.49 o 
   4  13  12      468.75      420.41     28.79 o 
   5  13  12      113.83      134.50     20.73 o 
   6  13  12       91.00       75.15     20.43 o 
   7  13  12        6.38        7.45     17.54 o 
   8  13  12       76.15       36.24     19.24 o 
   9  13  12      387.84      375.61     35.40 o 
  10  13  12       60.14       29.77     21.67 o 
   0  14  12       29.85        9.22     25.99 o 
   1  14  12       18.05       22.14     22.49 o 
   2  14  12        1.13        0.00     16.96 o 
   3  14  12       26.59       60.52     19.66 o 
   4  14  12        0.02        0.00     16.30 o 
   5  14  12      205.90      229.07     27.31 o 
   6  14  12        8.50        0.00     17.62 o 
   1   1  13       90.08      106.37      8.00 o 
   2   1  13      520.84      546.27     14.13 o 
   3   1  13     2009.53     2147.65     29.63 o 
   4   1  13     1036.55     1154.93     20.83 o 
   5   1  13      197.54      210.78     10.26 o 
   6   1  13      576.65      586.13     17.16 o 
   7   1  13      752.14      778.22     20.62 o 
   8   1  13      423.91      497.06     17.90 o 
   9   1  13     1101.87     1175.25     32.05 o 
  10   1  13      540.27      486.50     23.67 o 
  11   1  13     1149.02     1095.85     39.10 o 
  12   1  13      335.87      327.12     34.05 o 
  13   1  13       88.19       84.62     14.98 o 
  14   1  13       59.21       60.82     14.54 o 
  15   1  13      126.08       62.34     15.49 o 
  16   1  13      295.09      300.59     34.75 o 
  17   1  13       90.44       40.11     15.63 o 
  18   1  13        0.04        0.00     13.75 o 
  19   1  13       22.98       50.84     17.40 o 
  20   1  13       43.59       36.10     19.96 o 
  21   1  13      818.56      792.79     38.96 o 
  22   1  13      447.93      446.83     31.40 o 
   0   2  13      412.73      366.67     17.96 o 
   1   2  13      541.58      662.98     15.81 o 
   2   2  13      684.39      812.41     16.93 o 
   3   2  13       28.01       31.25      6.43 o 
   4   2  13      988.17     1038.70     22.02 o 
   5   2  13     1916.16     1991.41     30.92 o 
   6   2  13      712.30      726.71     17.91 o 
   7   2  13      845.36      870.90     19.57 o 
   8   2  13     1269.17     1330.15     26.29 o 
   9   2  13      940.09      827.50     25.26 o 
  10   2  13      721.35      613.84     23.86 o 
  11   2  13      115.29      114.64     14.96 o 
  12   2  13       31.72       43.93     13.35 o 
  13   2  13      214.44      172.15     25.42 o 
  14   2  13      712.18      606.73     29.16 o 
  15   2  13      163.62      171.65     19.11 o 
  16   2  13      183.41      204.81     20.92 o 
  17   2  13       39.11       35.32     15.47 o 
  18   2  13       38.96       44.74     16.12 o 
  19   2  13      110.47       89.37     21.23 o 
  20   2  13       69.27       48.76     18.03 o 
  21   2  13        9.05       38.74     18.51 o 
   1   3  13      115.73      138.90      8.99 o 
   2   3  13       69.45       61.01      7.35 o 
   3   3  13       21.15       26.24      6.83 o 
   4   3  13     1449.40     1612.93     31.23 o 
   5   3  13      552.73      524.94     14.28 o 
   6   3  13     1331.87     1306.66     26.88 o 
   7   3  13        9.72       17.94      7.64 o 
   8   3  13     1056.71     1103.69     22.54 o 
   9   3  13       78.60       83.19     10.58 o 
  10   3  13      643.72      655.84     23.87 o 
  11   3  13      465.46      414.28     20.16 o 
  12   3  13      259.71      276.09     20.84 o 
  13   3  13        5.03        4.74     12.42 o 
  14   3  13        2.97        7.18     13.59 o 
  15   3  13      111.68      106.40     16.92 o 
  16   3  13       74.31       43.65     15.54 o 
  17   3  13      558.86      533.79     30.18 o 
  18   3  13       27.88       50.46     16.78 o 
  19   3  13       11.28        2.53     15.66 o 
  20   3  13      218.44      242.22     24.85 o 
  21   3  13       14.37       13.50     18.32 o 
   0   4  13     6201.37     5843.74     93.85 o 
   1   4  13        1.30        6.39      6.87 o 
   2   4  13     2119.18     2186.42     32.01 o 
   3   4  13      505.04      466.07     15.11 o 
   4   4  13       77.12       44.30     10.70 o 
   5   4  13      445.29      468.00     15.74 o 
   6   4  13       71.28       64.13     11.06 o 
   7   4  13      312.94      332.51     14.71 o 
   8   4  13      862.69      840.27     21.68 o 
   9   4  13     1557.05     1501.92     30.86 o 
  10   4  13        0.93        0.00      8.73 o 
  11   4  13      710.56      643.81     24.83 o 
  12   4  13     2700.19     2569.03     48.67 o 
  13   4  13      447.63      451.08     25.59 o 
  14   4  13      358.78      367.10     23.93 o 
  15   4  13      365.82      348.41     24.73 o 
  16   4  13     1160.29     1141.85     41.96 o 
  17   4  13      212.33      194.06     21.36 o 
  18   4  13       20.81       45.60     16.72 o 
  19   4  13       47.87       31.42     16.99 o 
  20   4  13       47.41       42.35     19.92 o 
  21   4  13       26.45       15.43     17.81 o 
   1   5  13     1911.84     2006.34     30.89 o 
   2   5  13     1229.75     1161.62     32.15 o 
   3   5  13     1911.62     1887.02     29.99 o 
   4   5  13      768.60      788.96     19.51 o 
   5   5  13     1155.93     1206.55     29.66 o 
   6   5  13     1335.21     1418.63     25.56 o 
   7   5  13     2195.60     2112.66     35.18 o 
   8   5  13        0.09        0.00      8.09 o 
   9   5  13        2.86       13.15      9.94 o 
  10   5  13     1433.24     1428.35     31.54 o 
  11   5  13       73.77       26.77     11.91 o 
  12   5  13      737.79      606.42     26.02 o 
  13   5  13      542.66      573.87     28.55 o 
  14   5  13      191.60      114.85     17.41 o 
  15   5  13     1429.31     1558.72     43.87 o 
  16   5  13      412.80      499.24     29.32 o 
  17   5  13      639.32      610.51     32.25 o 
  18   5  13      224.56      229.11     23.20 o 
  19   5  13       48.53       85.49     21.34 o 
  20   5  13      305.89      334.83     41.84 o 
   0   6  13      791.49      853.10     28.88 o 
   1   6  13     2391.12     2246.41     34.07 o 
   2   6  13     4701.55     4639.47     56.98 o 
   3   6  13        0.56        4.22      7.87 o 
   4   6  13      902.60      942.72     21.62 o 
   5   6  13      242.04      222.84     12.55 o 
   6   6  13     1928.44     1710.22     29.43 o 
   7   6  13      465.36      484.40     18.69 o 
   8   6  13      497.39      494.99     21.47 o 
   9   6  13      369.50      355.48     19.59 o 
  10   6  13      549.11      511.35     30.85 o 
  11   6  13       38.61       40.24     12.42 o 
  12   6  13     1672.34     1425.31     36.39 o 
  13   6  13       67.28       56.65     13.79 o 
  14   6  13       14.46       18.74     14.13 o 
  15   6  13      699.92      657.22     32.29 o 
  16   6  13      298.89      313.87     28.24 o 
  17   6  13       12.12        1.71     15.28 o 
  18   6  13      146.24      213.85     23.10 o 
  19   6  13       55.27       83.15     19.69 o 
  20   6  13      412.76      421.84     30.64 o 
   1   7  13     2193.22     2089.08     33.27 o 
   2   7  13      130.22      124.48     10.69 o 
   3   7  13        6.93        9.77      8.02 o 
   4   7  13       38.22       25.18      8.38 o 
   5   7  13      496.28      465.88     17.15 o 
   6   7  13      166.77      176.69     12.05 o 
   7   7  13      438.67      416.17     17.99 o 
   8   7  13      114.76       94.54     11.70 o 
   9   7  13      413.48      358.60     18.91 o 
  10   7  13      143.61      156.22     14.52 o 
  11   7  13       17.19       24.21     12.88 o 
  12   7  13       22.75        0.00     11.85 o 
  13   7  13       11.58       17.83     13.13 o 
  14   7  13      205.66      215.29     19.32 o 
  15   7  13       22.91       37.42     15.73 o 
  16   7  13      139.58      137.93     20.19 o 
  17   7  13        1.98        0.00     15.64 o 
  18   7  13       80.96       74.69     22.82 o 
  19   7  13      236.89      338.27     29.96 o 
   0   8  13     4254.64     4084.45    102.62 o 
   1   8  13     2124.71     1976.19     37.70 o 
   2   8  13     1256.63     1149.33     28.43 o 
   3   8  13        7.36        0.00      9.64 o 
   4   8  13       63.14       61.29     10.62 o 
   5   8  13       10.31        3.40      9.12 o 
   6   8  13      663.24      605.07     21.65 o 
   7   8  13        7.16       11.02     10.23 o 
   8   8  13       63.55       38.90     12.78 o 
   9   8  13       28.52       26.53     12.05 o 
  10   8  13      122.64      155.19     18.48 o 
  11   8  13      154.44      192.91     18.97 o 
  12   8  13      480.84      495.29     27.77 o 
  13   8  13        1.11        4.01     14.36 o 
  14   8  13       49.57       61.69     17.17 o 
  15   8  13      136.78      118.12     21.24 o 
  16   8  13      113.09      106.29     21.23 o 
  17   8  13        1.63        0.00     18.22 o 
  18   8  13      245.36      251.46     27.41 o 
   1   9  13       36.15       43.33     12.08 o 
   2   9  13        8.18        0.00     10.01 o 
   3   9  13       83.11       99.96     13.17 o 
   4   9  13        3.61        1.83     10.27 o 
   5   9  13      193.57      196.10     15.75 o 
   6   9  13      731.57      779.80     27.31 o 
   7   9  13      101.67      125.76     17.79 o 
   8   9  13      118.74      114.85     15.43 o 
   9   9  13       25.07       41.88     14.61 o 
  10   9  13     1028.41     1075.89     38.81 o 
  11   9  13       90.36      115.14     17.81 o 
  12   9  13       91.13       77.61     18.98 o 
  13   9  13      473.52      503.90     31.98 o 
  14   9  13       14.37       22.48     17.28 o 
  15   9  13      130.85      124.04     24.52 o 
  16   9  13      191.66      234.01     28.60 o 
  17   9  13     1019.09     1112.32     52.82 o 
   0  10  13       20.39       14.55     15.66 o 
   1  10  13      151.50      163.65     15.45 o 
   2  10  13      245.29      223.61     16.90 o 
   3  10  13       13.96       13.16     11.36 o 
   4  10  13       44.22       40.67     12.10 o 
   5  10  13      184.61      180.50     16.02 o 
   6  10  13        1.08        5.82     11.87 o 
   7  10  13       81.62       97.45     15.27 o 
   8  10  13        1.95        2.44     12.63 o 
   9  10  13      308.87      337.43     24.02 o 
  10  10  13       95.87       98.52     17.82 o 
  11  10  13       77.96       33.88     15.96 o 
  12  10  13       22.85       37.75     18.11 o 
  13  10  13       43.19       27.60     19.95 o 
  14  10  13       22.47        0.00     18.69 o 
  15  10  13        3.92        0.00     20.31 o 
   1  11  13      356.83      380.46     25.23 o 
   2  11  13      489.57      494.45     27.92 o 
   3  11  13      426.48      481.54     27.37 o 
   4  11  13        8.65        0.00     13.81 o 
   5  11  13      241.65      282.48     22.82 o 
   6  11  13      235.37      188.85     20.10 o 
   7  11  13       27.34        0.00     13.97 o 
   8  11  13       37.71       38.68     15.62 o 
   9  11  13        4.48        7.00     16.36 o 
  10  11  13      331.54      349.83     28.23 o 
  11  11  13       10.54        0.00     16.70 o 
  12  11  13       59.22       82.71     22.94 o 
  13  11  13      635.80      667.15     41.63 o 
  14  11  13        1.05        0.00     18.88 o 
   0  12  13      252.50      273.95     34.74 o 
   1  12  13       37.77       32.68     19.71 o 
   2  12  13      108.61       87.88     18.23 o 
   3  12  13        4.60        0.00     14.41 o 
   4  12  13      266.02      284.94     23.72 o 
   5  12  13       32.03       38.83     18.01 o 
   6  12  13     1105.45     1133.43     46.11 o 
   7  12  13      224.91      210.68     29.97 o 
   8  12  13       10.15        0.00     17.43 o 
   9  12  13        2.07        0.00     18.29 o 
  10  12  13      221.84      258.71     29.21 o 
  11  12  13       30.22        0.00     19.14 o 
  12  12  13      542.67      620.91     46.50 o 
   1  13  13      562.94      545.92     31.83 o 
   2  13  13      166.07      209.69     22.88 o 
   3  13  13      290.69      342.82     26.81 o 
   4  13  13      121.97      183.98     22.79 o 
   5  13  13       10.70        0.00     16.67 o 
   6  13  13       18.91       34.09     19.00 o 
   7  13  13      268.49      316.57     31.91 o 
   8  13  13      234.68      243.00     30.19 o 
   9  13  13      245.37      221.84     40.95 o 
   0  14  13      315.51      386.84     41.41 o 
   1  14  13       69.95       91.64     20.60 o 
   2  14  13        0.75        0.00     17.93 o 
   3  14  13      148.78      225.09     25.13 o 
   4  14  13        0.39       17.30     19.00 o 
   0   0  14       26.75       67.38     14.85 o 
   1   0  14     4710.65     5051.21     81.82 o 
   2   0  14     1137.09     1112.24     28.36 o 
   3   0  14      693.03      637.12     21.64 o 
   4   0  14     1366.76     1249.80     29.68 o 
   5   0  14     4278.83     4062.75     76.64 o 
   6   0  14     2694.55     2629.94     56.40 o 
   7   0  14     7103.14     6981.80    141.50 o 
   8   0  14     1721.80     1625.57     52.94 o 
   9   0  14     1877.10     1733.49     56.40 o 
  10   0  14     1601.82     1386.78     58.08 o 
  11   0  14     4570.80     4275.12    103.15 o 
  12   0  14      194.64      186.91     25.57 o 
  13   0  14      541.53      489.42     37.10 o 
  14   0  14      268.20      337.45     33.24 o 
  15   0  14      532.37      492.08     39.00 o 
  16   0  14      389.89      382.53     36.46 o 
  17   0  14      245.36      218.00     30.65 o 
  18   0  14       53.01       43.05     23.07 o 
  19   0  14      594.18      574.80     46.74 o 
  20   0  14     1334.00     1384.72     71.58 o 
  21   0  14      300.28      329.67     38.83 o 
   1   1  14        2.66        8.36      5.95 o 
   2   1  14      205.52      228.09     10.45 o 
   3   1  14     3327.73     3144.34     39.97 o 
   4   1  14        5.56        0.00      6.35 o 
   5   1  14      445.29      499.90     14.93 o 
   6   1  14       26.04       19.39      7.27 o 
   7   1  14       44.19       26.67      7.71 o 
   8   1  14      187.90      186.43     15.40 o 
   9   1  14     1397.53     1370.82     38.98 o 
  10   1  14     1606.39     1618.26     39.28 o 
  11   1  14      283.50      262.90     19.25 o 
  12   1  14      281.47      277.02     20.33 o 
  13   1  14       78.19       56.31     14.13 o 
  14   1  14       19.02        0.00     12.79 o 
  15   1  14      317.00      311.78     23.24 o 
  16   1  14       13.73       10.67     15.81 o 
  17   1  14      407.84      409.16     27.83 o 
  18   1  14      168.92      159.76     20.72 o 
  19   1  14        4.24        8.82     15.90 o 
  20   1  14       19.73       33.30     17.69 o 
  21   1  14       76.32       57.04     19.23 o 
   0   2  14     1472.60     1533.57     35.13 o 
   1   2  14        5.74        0.00      6.02 o 
   2   2  14     1035.45     1160.12     21.05 o 
   3   2  14      887.42      879.84     23.83 o 
   4   2  14        0.00        0.91      6.21 o 
   5   2  14        1.16        9.79      7.12 o 
   6   2  14      953.13      975.13     20.81 o 
   7   2  14     1588.70     1519.20     31.63 o 
   8   2  14      217.27      231.18     12.77 o 
   9   2  14     1268.68     1288.35     30.23 o 
  10   2  14       11.18        0.00     12.33 o 
  11   2  14      229.57      185.71     17.51 o 
  12   2  14      224.94      257.39     19.99 o 
  13   2  14     1267.87     1172.70     47.72 o 
  14   2  14      575.88      613.54     29.89 o 
  15   2  14       12.10       36.60     14.70 o 
  16   2  14       28.05       24.09     14.87 o 
  17   2  14       20.39       11.97     14.67 o 
  18   2  14      266.46      244.01     23.69 o 
  19   2  14      169.83      166.99     23.98 o 
  20   2  14       45.98       38.71     18.08 o 
  21   2  14       31.43        0.00     17.75 o 
   1   3  14      143.92      130.00      9.89 o 
   2   3  14     1836.32     1839.59     28.41 o 
   3   3  14        2.49        6.79      6.75 o 
   4   3  14      391.71      389.99     14.70 o 
   5   3  14       21.65       44.58      7.08 o 
   6   3  14     1007.42     1026.69     22.57 o 
   7   3  14        2.09        0.00      7.45 o 
   8   3  14      494.50      479.69     21.12 o 
   9   3  14     1271.87     1176.18     35.07 o 
  10   3  14     1933.47     1886.27     38.74 o 
  11   3  14      613.32      535.82     26.13 o 
  12   3  14      507.77      438.91     24.61 o 
  13   3  14       11.89       14.12     13.32 o 
  14   3  14     1273.19     1199.02     44.76 o 
  15   3  14      492.25      359.70     24.73 o 
  16   3  14       15.71        2.21     18.25 o 
  17   3  14      121.77      117.41     18.67 o 
  18   3  14      187.02      210.80     22.92 o 
  19   3  14      191.24      171.81     22.39 o 
  20   3  14      201.17      222.08     25.65 o 
  21   3  14     1029.19     1145.32     46.98 o 
   0   4  14     1005.68      977.96     28.78 o 
   1   4  14        0.00        0.00      6.53 o 
   2   4  14        3.58        3.02      7.19 o 
   3   4  14      100.49      104.49      9.37 o 
   4   4  14     1159.53     1170.26     25.67 o 
   5   4  14       46.15       51.46      8.12 o 
   6   4  14      815.61      819.91     24.42 o 
   7   4  14       70.10       80.15     10.19 o 
   8   4  14       36.92       51.87      9.27 o 
   9   4  14     1739.60     1619.11     32.60 o 
  10   4  14      267.74      311.22     18.38 o 
  11   4  14        1.12        2.34     10.97 o 
  12   4  14      236.99      204.04     18.99 o 
  13   4  14      196.86      216.74     19.80 o 
  14   4  14      129.35      129.10     18.04 o 
  15   4  14      111.00      106.29     17.64 o 
  16   4  14     1252.55     1267.92     62.25 o 
  17   4  14       64.08       65.87     18.84 o 
  18   4  14       70.29       84.87     18.87 o 
  19   4  14       17.22       32.21     17.73 o 
  20   4  14      156.32      142.08     25.92 o 
   1   5  14     1825.06     1897.97     30.42 o 
   2   5  14       15.94       10.80      7.85 o 
   3   5  14     8839.65     8810.91     95.97 o 
   4   5  14        6.11       23.04      8.01 o 
   5   5  14     2336.22     2311.87     34.84 o 
   6   5  14      502.21      450.83     19.16 o 
   7   5  14      271.71      240.54     15.99 o 
   8   5  14      426.94      406.16     28.49 o 
   9   5  14     1279.81     1290.45     29.63 o 
  10   5  14      244.46      198.28     16.17 o 
  11   5  14     1760.92     1725.42     39.05 o 
  12   5  14        4.18        0.00     11.30 o 
  13   5  14      341.90      357.49     23.72 o 
  14   5  14      404.97      520.74     28.06 o 
  15   5  14       66.42       75.43     17.06 o 
  16   5  14      474.62      490.84     32.68 o 
  17   5  14      487.09      480.63     29.92 o 
  18   5  14        5.97       28.81     17.21 o 
  19   5  14       77.01       54.80     18.96 o 
  20   5  14       16.19        0.00     17.12 o 
   0   6  14      133.75      163.36     18.06 o 
   1   6  14       16.11       21.13      8.40 o 
   2   6  14     5402.48     5127.35     62.19 o 
   3   6  14     1424.54     1321.03     25.38 o 
   4   6  14        1.44       12.00      8.15 o 
   5   6  14       39.14       33.74      8.74 o 
   6   6  14     2426.09     2417.40     36.88 o 
   7   6  14      603.07      591.24     27.73 o 
   8   6  14      778.36      732.43     23.67 o 
   9   6  14       99.51       86.50     12.44 o 
  10   6  14      356.14      335.26     18.55 o 
  11   6  14      356.86      316.60     20.22 o 
  12   6  14       15.92       20.03     12.54 o 
  13   6  14      199.52      208.99     19.93 o 
  14   6  14       12.22        0.00     13.50 o 
  15   6  14      879.64      846.06     36.58 o 
  16   6  14      489.03      477.38     40.68 o 
  17   6  14       48.07       31.84     19.63 o 
  18   6  14      135.90      137.13     21.39 o 
  19   6  14      146.37      146.55     22.82 o 
   1   7  14      546.55      535.78     18.21 o 
   2   7  14      150.72      131.76     11.37 o 
   3   7  14      752.32      687.29     20.27 o 
   4   7  14      289.61      250.57     13.59 o 
   5   7  14       10.50       12.32      8.73 o 
   6   7  14     1069.95      988.59     25.59 o 
   7   7  14     1365.70     1316.44     28.92 o 
   8   7  14     1051.95     1018.84     27.29 o 
   9   7  14        0.88        0.00     10.19 o 
  10   7  14     1241.22     1146.53     43.66 o 
  11   7  14        3.75        0.00     11.20 o 
  12   7  14        3.48       10.08     12.62 o 
  13   7  14       48.90       44.24     14.18 o 
  14   7  14      707.85      766.70     37.54 o 
  15   7  14      657.77      736.90     34.69 o 
  16   7  14      122.75      103.59     19.33 o 
  17   7  14        0.00        0.44     17.20 o 
  18   7  14      147.15      149.88     24.78 o 
   0   8  14     2421.39     2224.68     58.19 o 
   1   8  14       53.81       51.87     11.23 o 
   2   8  14       15.65        7.29      9.60 o 
   3   8  14       46.96       20.15     11.27 o 
   4   8  14      670.84      691.72     24.63 o 
   5   8  14      201.06      201.94     14.17 o 
   6   8  14       48.52       29.59     10.93 o 
   7   8  14       22.72       42.77     12.02 o 
   8   8  14      155.23      138.33     14.39 o 
   9   8  14      162.37      175.75     16.83 o 
  10   8  14      207.11      177.74     17.31 o 
  11   8  14       83.29       80.53     16.45 o 
  12   8  14       25.01       23.79     14.71 o 
  13   8  14        1.05        0.00     14.15 o 
  14   8  14      252.55      244.39     24.78 o 
  15   8  14      121.58      124.19     21.69 o 
  16   8  14      189.30      168.63     23.80 o 
  17   8  14      163.65      198.30     25.71 o 
   1   9  14      101.36      155.75     14.42 o 
   2   9  14       65.95       92.60     13.20 o 
   3   9  14      467.46      434.85     21.09 o 
   4   9  14      133.60      111.93     14.72 o 
   5   9  14        0.46       13.17     10.96 o 
   6   9  14       48.34       29.64     12.43 o 
   7   9  14      741.10      685.77     28.16 o 
   8   9  14      606.27      598.56     26.62 o 
   9   9  14       32.51       23.18     16.62 o 
  10   9  14       15.31        0.00     12.37 o 
  11   9  14     1124.92     1250.07     50.20 o 
  12   9  14       23.41       15.21     16.78 o 
  13   9  14       32.02       31.62     17.56 o 
  14   9  14      225.80      208.32     26.98 o 
  15   9  14        7.98        0.00     24.19 o 
  16   9  14        9.11       20.74     20.74 o 
   0  10  14      616.72      610.62     39.79 o 
   1  10  14      350.60      353.50     20.16 o 
   2  10  14      404.94      395.27     25.34 o 
   3  10  14      243.07      236.52     17.50 o 
   4  10  14     1022.87     1094.38     32.47 o 
   5  10  14      278.92      248.67     18.14 o 
   6  10  14       33.08       18.42     12.70 o 
   7  10  14      332.03      389.96     26.95 o 
   8  10  14       92.46       82.78     16.94 o 
   9  10  14      101.40       91.01     17.11 o 
  10  10  14      115.23       75.86     17.22 o 
  11  10  14       13.13       13.76     15.71 o 
  12  10  14       26.65        8.49     17.45 o 
  13  10  14      198.33      246.40     25.80 o 
  14  10  14      363.42      361.79     36.14 o 
  15  10  14      211.18      279.89     33.13 o 
   1  11  14       39.11       37.45     15.72 o 
   2  11  14        0.09        0.00     13.50 o 
   3  11  14      421.80      446.51     24.81 o 
   4  11  14      328.83      363.21     23.00 o 
   5  11  14        1.17        5.99     14.06 o 
   6  11  14      288.73      300.20     23.40 o 
   7  11  14       13.64       36.08     15.36 o 
   8  11  14       21.99       10.30     16.61 o 
   9  11  14      407.06      462.58     34.66 o 
  10  11  14       14.98        0.00     20.40 o 
  11  11  14      122.35       91.94     22.96 o 
  12  11  14      172.42      130.08     24.54 o 
  13  11  14        0.02        6.64     20.52 o 
   0  12  14        0.19        0.00     22.39 o 
   1  12  14      584.78      687.92     33.94 o 
   2  12  14       73.72       60.14     17.39 o 
   3  12  14       31.25       17.26     15.73 o 
   4  12  14        8.88        0.00     16.31 o 
   5  12  14      149.90      103.93     20.30 o 
   6  12  14      249.61      312.87     27.22 o 
   7  12  14      189.51      194.92     24.37 o 
   8  12  14        0.62        0.00     18.54 o 
   9  12  14       44.18       47.50     21.43 o 
  10  12  14      171.14      136.78     25.66 o 
  11  12  14       43.24       30.69     24.97 o 
   1  13  14        9.88        0.00     15.50 o 
   2  13  14      152.13      176.31     31.96 o 
   3  13  14       24.06       26.09     17.47 o 
   4  13  14       51.33       28.59     21.11 o 
   5  13  14      116.18      159.09     23.65 o 
   6  13  14        6.70        0.00     15.55 o 
   7  13  14       66.51       60.08     21.96 o 
   8  13  14      130.66      113.23     25.22 o 
   0  14  14      182.25      171.84     33.68 o 
   1  14  14      328.10      361.67     28.83 o 
   2  14  14        0.29        0.73     17.28 o 
   1   1  15       31.51       14.19      6.50 o 
   2   1  15     4019.39     4152.32     50.35 o 
   3   1  15      267.30      282.55     11.65 o 
   4   1  15     2570.10     2646.22     35.71 o 
   5   1  15      785.93      721.30     16.33 o 
   6   1  15        9.55       18.98      7.13 o 
   7   1  15     9023.64     8845.69     99.53 o 
   8   1  15     1578.79     1463.95     36.46 o 
   9   1  15     4021.98     3812.28     66.86 o 
  10   1  15     2066.18     1945.04     44.09 o 
  11   1  15       65.96       79.05     14.62 o 
  12   1  15      780.94      712.66     37.35 o 
  13   1  15       16.51        1.52     12.63 o 
  14   1  15      452.45      461.34     26.72 o 
  15   1  15      993.91      988.43     38.48 o 
  16   1  15        9.11        7.23     13.85 o 
  17   1  15      468.91      474.75     29.55 o 
  18   1  15       55.15       49.08     16.95 o 
  19   1  15      235.49      240.27     24.42 o 
  20   1  15      338.94      297.65     28.77 o 
  21   1  15       21.80        0.00     15.74 o 
   0   2  15       21.94       22.02      9.97 o 
   1   2  15       39.83       47.52      7.72 o 
   2   2  15      581.18      612.97     17.42 o 
   3   2  15        0.58       17.49      6.73 o 
   4   2  15     5808.08     5692.22     65.22 o 
   5   2  15     4202.80     4115.38     50.09 o 
   6   2  15     1441.65     1481.98     26.75 o 
   7   2  15     2292.87     2274.99     34.82 o 
   8   2  15        0.02        0.00      7.86 o 
   9   2  15     2985.03     2931.37     55.91 o 
  10   2  15     1201.69     1112.56     35.44 o 
  11   2  15      756.18      762.30     42.68 o 
  12   2  15      618.48      585.56     43.47 o 
  13   2  15      722.75      669.59     32.15 o 
  14   2  15        7.54        5.57     13.22 o 
  15   2  15      228.05      290.22     23.32 o 
  16   2  15       15.34       14.34     14.61 o 
  17   2  15      406.83      388.91     27.11 o 
  18   2  15      446.60      504.36     30.89 o 
  19   2  15       16.15        1.67     16.03 o 
  20   2  15       11.26        7.51     17.10 o 
  21   2  15        0.67        0.00     16.26 o 
   1   3  15      255.25      307.13     12.96 o 
   2   3  15     1655.85     1789.76     30.90 o 
   3   3  15     1419.66     1427.45     24.82 o 
   4   3  15      241.51      233.74     11.49 o 
   5   3  15      232.38      249.03     11.24 o 
   6   3  15     1131.43     1140.13     28.58 o 
   7   3  15      820.93      837.81     21.41 o 
   8   3  15     4029.47     4005.56     57.83 o 
   9   3  15      171.38      175.56     14.89 o 
  10   3  15      144.30      169.67     17.01 o 
  11   3  15      121.91      112.29     18.11 o 
  12   3  15       73.76       64.65     14.49 o 
  13   3  15     1385.52     1323.48     39.92 o 
  14   3  15       22.13        8.73     13.48 o 
  15   3  15      162.37      145.21     18.91 o 
  16   3  15       11.20        0.00     14.12 o 
  17   3  15      108.59       97.11     18.24 o 
  18   3  15        0.23        0.00     14.91 o 
  19   3  15        3.89        0.00     15.68 o 
  20   3  15       83.53       88.44     20.00 o 
   0   4  15        1.99        7.02     10.43 o 
   1   4  15     1322.16     1221.34     23.46 o 
   2   4  15        9.57        7.40      7.70 o 
   3   4  15     1648.12     1642.57     27.85 o 
   4   4  15      395.64      452.34     15.99 o 
   5   4  15      305.85      311.14     13.26 o 
   6   4  15      112.56      128.29     16.04 o 
   7   4  15       13.22        7.36      8.51 o 
   8   4  15       42.69       22.97      9.94 o 
   9   4  15       30.82       32.10     11.47 o 
  10   4  15     1321.52     1251.05     43.17 o 
  11   4  15     1133.70     1008.16     52.94 o 
  12   4  15     2270.86     2157.64     64.19 o 
  13   4  15      129.95       89.86     16.60 o 
  14   4  15        3.69        5.32     13.75 o 
  15   4  15      914.54      840.23     36.36 o 
  16   4  15      199.31      226.57     25.10 o 
  17   4  15       42.91       31.22     16.62 o 
  18   4  15      534.70      515.39     31.43 o 
  19   4  15      227.29      258.40     25.59 o 
  20   4  15      470.61      494.14     32.84 o 
   1   5  15      823.15      817.90     21.12 o 
   2   5  15      213.38      225.38     12.52 o 
   3   5  15      526.36      523.31     20.28 o 
   4   5  15     1294.90     1247.04     24.50 o 
   5   5  15       72.76       73.12      9.61 o 
   6   5  15     1837.88     1809.71     34.34 o 
   7   5  15      627.24      666.17     21.09 o 
   8   5  15       38.48       27.96     10.29 o 
   9   5  15      232.97      248.32     16.01 o 
  10   5  15        3.75        0.00     11.23 o 
  11   5  15       45.34       33.99     12.54 o 
  12   5  15        3.19        4.19     12.79 o 
  13   5  15       49.37       44.24     14.80 o 
  14   5  15        0.87       12.51     14.30 o 
  15   5  15       25.75       43.21     16.14 o 
  16   5  15        2.86        0.00     14.50 o 
  17   5  15      171.50      137.50     22.02 o 
  18   5  15       44.84       51.89     18.57 o 
  19   5  15       40.99       58.90     19.19 o 
   0   6  15      658.02      667.99     33.22 o 
   1   6  15     1754.65     1693.72     29.52 o 
   2   6  15        0.26       10.88      8.09 o 
   3   6  15      839.84      810.24     21.77 o 
   4   6  15       17.51       12.69      8.34 o 
   5   6  15     2687.03     2619.72     39.12 o 
   6   6  15      138.84      144.68     13.49 o 
   7   6  15        2.49        0.00      8.45 o 
   8   6  15      585.71      513.95     21.54 o 
   9   6  15      396.58      461.49     21.08 o 
  10   6  15      490.87      456.17     25.44 o 
  11   6  15        3.94        0.00     11.82 o 
  12   6  15       86.55       56.87     16.72 o 
  13   6  15       42.95       54.07     16.85 o 
  14   6  15        0.24        0.00     12.62 o 
  15   6  15      109.12      100.01     18.34 o 
  16   6  15      230.52      283.16     24.98 o 
  17   6  15       37.42        0.00     15.89 o 
  18   6  15     1178.73     1365.80     49.92 o 
  19   6  15        3.18        0.00     16.93 o 
   1   7  15     1111.54     1058.99     23.80 o 
   2   7  15      290.35      259.55     13.83 o 
   3   7  15      167.04      138.27     11.36 o 
   4   7  15      468.71      479.02     17.75 o 
   5   7  15      534.82      557.22     19.28 o 
   6   7  15      102.14      115.68     12.07 o 
   7   7  15      225.96      202.67     14.62 o 
   8   7  15       67.90       80.74     12.65 o 
   9   7  15      135.82      126.47     14.43 o 
  10   7  15        4.67       11.01     11.33 o 
  11   7  15      206.20      204.73     18.58 o 
  12   7  15       11.02       12.54     12.87 o 
  13   7  15        5.93        0.00     13.62 o 
  14   7  15        0.63        0.00     15.24 o 
  15   7  15      106.07      109.84     19.36 o 
  16   7  15       91.16      101.77     21.48 o 
  17   7  15      249.42      261.55     27.05 o 
  18   7  15      226.68      235.89     28.27 o 
   0   8  15     1188.59     1109.08     80.60 o 
   1   8  15      175.91      159.00     14.34 o 
   2   8  15       34.25       25.93     11.07 o 
   3   8  15      209.64      232.64     19.90 o 
   4   8  15       98.53       72.37     12.22 o 
   5   8  15       76.03       99.67     13.05 o 
   6   8  15        0.17        0.00      9.95 o 
   7   8  15       51.71       63.25     12.17 o 
   8   8  15        8.59       13.85     11.95 o 
   9   8  15        0.01        3.41     11.95 o 
  10   8  15      388.36      416.15     27.32 o 
  11   8  15        0.26        0.00     13.74 o 
  12   8  15      129.45      102.32     18.31 o 
  13   8  15       69.22       41.63     17.85 o 
  14   8  15      165.82      151.35     22.24 o 
  15   8  15      101.94      126.70     21.80 o 
  16   8  15        9.66       10.93     18.05 o 
  17   8  15        8.99       19.69     19.60 o 
   1   9  15       20.14       26.49     11.28 o 
   2   9  15      648.30      642.04     25.03 o 
   3   9  15      189.38      165.42     15.35 o 
   4   9  15      610.78      575.60     23.98 o 
   5   9  15        0.65        2.63     11.45 o 
   6   9  15      719.02      672.10     35.30 o 
   7   9  15       53.19       27.81     12.56 o 
   8   9  15      137.33      142.97     18.13 o 
   9   9  15      114.82       76.49     21.45 o 
  10   9  15      107.65      111.98     17.80 o 
  11   9  15       28.34       38.53     16.82 o 
  12   9  15      373.86      442.44     30.32 o 
  13   9  15        0.72        0.00     16.84 o 
  14   9  15      129.32      137.57     24.54 o 
  15   9  15       22.40       31.95     20.39 o 
  16   9  15      511.90      506.96     38.10 o 
   0  10  15       10.77       12.79     16.37 o 
   1  10  15       31.03       40.69     12.31 o 
   2  10  15      178.12      191.24     16.28 o 
   3  10  15        5.98       13.34     11.80 o 
   4  10  15        3.17        0.00     11.01 o 
   5  10  15       24.36        2.57     12.44 o 
   6  10  15        0.83        0.53     12.63 o 
   7  10  15       17.82       15.23     13.15 o 
   8  10  15        1.02        0.00     14.14 o 
   9  10  15        3.74        0.00     14.07 o 
  10  10  15        2.86        1.40     14.78 o 
  11  10  15       11.06       26.90     17.79 o 
  12  10  15       15.18       27.13     18.31 o 
  13  10  15       68.32       34.07     22.33 o 
  14  10  15        0.14       35.42     22.88 o 
   1  11  15      254.95      258.46     22.30 o 
   2  11  15      120.78      160.70     17.97 o 
   3  11  15      540.88      590.07     28.08 o 
   4  11  15        0.17        0.00     13.34 o 
   5  11  15       81.16       82.55     17.02 o 
   6  11  15      534.19      501.08     43.70 o 
   7  11  15      100.34      138.55     19.47 o 
   8  11  15       97.07      102.78     20.23 o 
   9  11  15       56.95       37.39     17.97 o 
  10  11  15      132.42      116.89     21.26 o 
  11  11  15        0.02        8.70     19.48 o 
  12  11  15      152.66      181.92     26.87 o 
   0  12  15        0.15        0.00     19.16 o 
   1  12  15      247.66      298.11     24.69 o 
   2  12  15      346.99      313.26     25.05 o 
   3  12  15      155.37      154.91     20.53 o 
   4  12  15       49.91       36.30     18.12 o 
   5  12  15      168.99      116.57     21.56 o 
   6  12  15        7.75        0.00     16.63 o 
   7  12  15      269.14      265.56     29.26 o 
   8  12  15        6.66        0.00     18.04 o 
   9  12  15      233.08      278.74     30.06 o 
  10  12  15      245.08      272.43     37.57 o 
   1  13  15       16.43       22.64     17.20 o 
   2  13  15       68.51       83.68     19.42 o 
   3  13  15       62.09       59.36     25.16 o 
   4  13  15        2.34        0.05     17.80 o 
   5  13  15       95.64       68.10     20.88 o 
   6  13  15       18.90        0.00     18.07 o 
   7  13  15      129.04      134.11     25.66 o 
   0   0  16      715.72      804.87     38.23 o 
   1   0  16      168.54      144.02     14.06 o 
   2   0  16       40.05       34.23     10.50 o 
   3   0  16      338.03      357.53     24.76 o 
   4   0  16       56.23       44.28     10.74 o 
   5   0  16     2172.87     2156.08     50.48 o 
   6   0  16      500.29      478.40     19.40 o 
   7   0  16     3126.13     2987.85     78.58 o 
   8   0  16     1591.46     1437.48     66.91 o 
   9   0  16      931.60      864.78     48.64 o 
  10   0  16     9342.94     8577.75    175.28 o 
  11   0  16     5180.94     4790.92    114.14 o 
  12   0  16      772.75      856.75     48.12 o 
  13   0  16        9.31        0.00     17.75 o 
  14   0  16       18.03        0.00     17.90 o 
  15   0  16       57.51       28.76     28.07 o 
  16   0  16      257.70      277.10     33.63 o 
  17   0  16      152.12      100.45     25.95 o 
  18   0  16        2.30       20.75     23.74 o 
  19   0  16      964.77      844.88     56.04 o 
  20   0  16      704.48      621.48     51.15 o 
   1   1  16      348.47      354.47     13.55 o 
   2   1  16      844.58      904.67     19.46 o 
   3   1  16       52.43       49.69      7.70 o 
   4   1  16      166.83      171.76      9.90 o 
   5   1  16     1182.44     1181.76     21.39 o 
   6   1  16      678.83      680.85     25.98 o 
   7   1  16       20.81       31.49      9.70 o 
   8   1  16     2122.30     1973.30     43.77 o 
   9   1  16       26.73       14.46     11.88 o 
  10   1  16       19.98       31.00     12.84 o 
  11   1  16     1077.43     1020.19     36.49 o 
  12   1  16       10.18       21.80     13.13 o 
  13   1  16      140.31      125.58     17.37 o 
  14   1  16        9.92        0.00     12.89 o 
  15   1  16      314.51      305.17     24.03 o 
  16   1  16        0.01        7.53     14.39 o 
  17   1  16       75.68       76.13     18.05 o 
  18   1  16       10.26       25.14     16.52 o 
  19   1  16       61.86       93.76     20.41 o 
  20   1  16       93.96       91.46     20.99 o 
   0   2  16      816.68      794.26     42.03 o 
   1   2  16     2003.70     1980.04     30.60 o 
   2   2  16        0.57        0.00      6.63 o 
   3   2  16      717.06      664.52     20.86 o 
   4   2  16      835.62      749.37     22.59 o 
   5   2  16       20.49       23.17      8.32 o 
   6   2  16     4656.14     4662.87     59.92 o 
   7   2  16      788.22      759.53     22.20 o 
   8   2  16     1854.53     1715.68     40.45 o 
   9   2  16      376.01      352.55     21.97 o 
  10   2  16     1972.26     2004.77     49.79 o 
  11   2  16       66.98       27.33     15.98 o 
  12   2  16     1229.61     1122.87     43.29 o 
  13   2  16      170.76      167.30     18.66 o 
  14   2  16       33.08       21.49     14.40 o 
  15   2  16        9.72        1.62     13.86 o 
  16   2  16      343.06      327.12     25.09 o 
  17   2  16      203.56      253.36     23.28 o 
  18   2  16        2.55       19.16     16.31 o 
  19   2  16       46.74       56.56     18.65 o 
  20   2  16      296.14      308.71     27.55 o 
   1   3  16      304.77      297.76     15.22 o 
   2   3  16      107.55      118.63      9.89 o 
   3   3  16      156.75      157.18     11.25 o 
   4   3  16       17.05       10.68      7.31 o 
   5   3  16       89.42       74.79     12.13 o 
   6   3  16     5993.01     5798.19     72.06 o 
   7   3  16     3671.18     3555.00     53.39 o 
   8   3  16     1775.38     1687.79     33.05 o 
   9   3  16      883.25      785.89     35.32 o 
  10   3  16      218.61      194.79     18.02 o 
  11   3  16       79.20       98.72     15.83 o 
  12   3  16      170.37      163.37     18.35 o 
  13   3  16      180.56      147.86     18.12 o 
  14   3  16       34.09       33.50     14.77 o 
  15   3  16        7.66        0.00     13.73 o 
  16   3  16        9.07        0.00     13.88 o 
  17   3  16      103.24       61.71     17.81 o 
  18   3  16      160.62      141.78     24.15 o 
  19   3  16       14.06        0.00     16.73 o 
  20   3  16       45.22       33.58     18.56 o 
   0   4  16      197.35      154.80     15.73 o 
   1   4  16        2.68        3.53      7.59 o 
   2   4  16      715.57      720.81     19.57 o 
   3   4  16      626.22      609.79     18.23 o 
   4   4  16     7525.62     7116.73     80.72 o 
   5   4  16      765.91      746.86     23.35 o 
   6   4  16     3427.69     3337.13     48.36 o 
   7   4  16      590.52      627.58     20.00 o 
   8   4  16      612.92      557.14     21.07 o 
   9   4  16       53.69       35.23     11.99 o 
  10   4  16       11.52        9.79     12.47 o 
  11   4  16        0.27        8.46     15.47 o 
  12   4  16      135.17      125.55     17.35 o 
  13   4  16       71.11       59.03     16.09 o 
  14   4  16      136.85      113.97     18.05 o 
  15   4  16        0.95        0.00     14.01 o 
  16   4  16      102.49      104.60     18.88 o 
  17   4  16        3.24        0.00     14.78 o 
  18   4  16       19.49        6.04     16.98 o 
  19   4  16      259.40      312.88     29.51 o 
   1   5  16      219.45      247.63     13.06 o 
   2   5  16       34.10       39.70      8.85 o 
   3   5  16        4.77        0.00      7.85 o 
   4   5  16      956.37      863.63     30.87 o 
   5   5  16      239.53      193.95     13.72 o 
   6   5  16      783.49      731.42     21.87 o 
   7   5  16     1406.76     1241.95     27.23 o 
   8   5  16      378.54      393.52     19.06 o 
   9   5  16       10.10        0.00     10.71 o 
  10   5  16       42.73       51.14     13.24 o 
  11   5  16       19.84       34.48     14.14 o 
  12   5  16      967.29      898.15     35.92 o 
  13   5  16       71.35       81.23     16.62 o 
  14   5  16       22.36        0.00     14.07 o 
  15   5  16       70.81       58.30     18.49 o 
  16   5  16       31.03       42.30     16.80 o 
  17   5  16       79.19       76.47     18.84 o 
  18   5  16       44.31       72.08     19.70 o 
  19   5  16      161.42      164.36     23.23 o 
   0   6  16     3734.97     3492.98     67.67 o 
   1   6  16       42.30       33.35      8.96 o 
   2   6  16      208.29      216.33     12.76 o 
   3   6  16     1051.35     1036.05     27.67 o 
   4   6  16      883.27      851.56     23.65 o 
   5   6  16     1019.05     1014.48     30.36 o 
   6   6  16     1317.89     1363.30     31.26 o 
   7   6  16      106.05      100.74     12.78 o 
   8   6  16      253.72      228.37     15.99 o 
   9   6  16       77.92       54.32     12.28 o 
  10   6  16        0.46        0.00     11.14 o 
  11   6  16       17.33        9.68     14.08 o 
  12   6  16       66.64       86.77     16.50 o 
  13   6  16     1070.74     1075.84     40.35 o 
  14   6  16      217.10      253.24     22.96 o 
  15   6  16      210.07      209.45     22.30 o 
  16   6  16       87.61       60.65     21.00 o 
  17   6  16      106.74      122.06     20.92 o 
  18   6  16        3.87       34.45     18.57 o 
   1   7  16     1819.49     1736.19     31.09 o 
   2   7  16       68.49       72.64     11.22 o 
   3   7  16      711.31      724.24     21.84 o 
   4   7  16      605.98      536.98     27.67 o 
   5   7  16       71.82       84.30     11.49 o 
   6   7  16     1166.31     1156.68     28.32 o 
   7   7  16     1035.89      990.71     27.44 o 
   8   7  16       83.29       79.94     13.11 o 
   9   7  16      637.97      657.54     28.33 o 
  10   7  16      771.80      777.74     33.07 o 
  11   7  16       34.47       40.64     13.96 o 
  12   7  16      234.37      240.19     24.14 o 
  13   7  16      234.66      225.80     22.33 o 
  14   7  16       37.48        5.45     14.95 o 
  15   7  16      160.59      139.99     23.20 o 
  16   7  16        6.79       17.51     18.29 o 
  17   7  16      311.90      267.73     29.86 o 
   0   8  16      530.32      540.40     31.66 o 
   1   8  16        2.41       14.64     11.17 o 
   2   8  16      864.68      843.73     27.37 o 
   3   8  16      252.62      280.54     17.33 o 
   4   8  16      315.36      312.41     18.21 o 
   5   8  16      382.52      374.52     21.04 o 
   6   8  16       64.91       89.45     13.11 o 
   7   8  16       14.12       30.04     12.53 o 
   8   8  16      401.29      387.96     22.43 o 
   9   8  16        9.44       11.18     12.67 o 
  10   8  16       68.55       73.66     16.52 o 
  11   8  16      340.54      333.00     24.09 o 
  12   8  16      112.94       73.97     21.82 o 
  13   8  16       35.42       49.50     20.58 o 
  14   8  16      161.24      207.22     24.87 o 
  15   8  16       52.40        1.01     18.61 o 
  16   8  16      127.60      162.58     24.11 o 
   1   9  16      117.42      161.85     15.19 o 
   2   9  16      149.10      155.39     16.76 o 
   3   9  16        4.66        1.36     12.26 o 
   4   9  16      132.38      150.48     16.28 o 
   5   9  16       74.50       79.26     14.98 o 
   6   9  16        0.34        0.00     11.63 o 
   7   9  16      146.62      174.23     20.65 o 
   8   9  16      188.61      192.85     19.70 o 
   9   9  16      195.03      181.12     19.94 o 
  10   9  16        0.18        0.00     15.48 o 
  11   9  16      140.34      118.13     22.64 o 
  12   9  16      119.36      129.53     21.75 o 
  13   9  16        6.57       13.73     18.18 o 
  14   9  16        0.12        0.00     19.14 o 
  15   9  16      348.60      351.82     33.28 o 
   0  10  16      267.77      211.41     24.50 o 
   1  10  16       89.85       69.35     13.61 o 
   2  10  16      458.48      418.24     22.02 o 
   3  10  16      593.32      590.63     25.71 o 
   4  10  16      747.02      747.22     30.42 o 
   5  10  16      128.33      128.16     16.81 o 
   6  10  16       38.07       52.37     14.42 o 
   7  10  16      565.00      575.23     29.93 o 
   8  10  16       34.06       18.88     15.04 o 
   9  10  16       86.95       73.90     17.61 o 
  10  10  16        0.06       19.18     17.55 o 
  11  10  16      159.28      192.25     23.73 o 
  12  10  16      300.79      317.50     28.08 o 
  13  10  16      136.10       84.21     23.08 o 
  14  10  16       35.46       21.05     21.04 o 
   1  11  16       28.57       14.51     13.45 o 
   2  11  16      185.52      172.47     18.53 o 
   3  11  16      264.99      251.00     21.90 o 
   4  11  16     1235.68     1312.49     59.28 o 
   5  11  16       79.61      100.76     18.39 o 
   6  11  16        1.85        5.37     14.59 o 
   7  11  16       96.22      116.65     21.67 o 
   8  11  16       86.40       94.23     19.90 o 
   9  11  16        0.39        0.00     31.60 o 
  10  11  16       19.36        0.00     17.91 o 
  11  11  16        0.79        0.00     17.77 o 
  12  11  16       43.82       49.73     22.17 o 
   0  12  16        3.12       15.18     22.28 o 
   1  12  16      122.10      100.99     19.96 o 
   2  12  16       27.20       14.16     15.66 o 
   3  12  16      149.98      163.54     22.77 o 
   4  12  16       35.17       63.72     19.06 o 
   5  12  16       88.78      109.56     21.23 o 
   6  12  16       69.50       93.31     20.81 o 
   7  12  16       16.80       13.00     19.22 o 
   8  12  16       64.58       97.43     24.17 o 
   9  12  16        3.54       18.62     20.16 o 
   1  13  16      177.00      202.56     23.92 o 
   2  13  16      148.04      190.53     24.90 o 
   3  13  16      380.08      379.31     30.46 o 
   4  13  16      427.80      495.05     34.24 o 
   5  13  16       36.31       35.24     21.76 o 
   6  13  16       75.68       40.04     21.93 o 
   1   1  17       88.58       77.82      8.93 o 
   2   1  17      862.23      916.47     24.51 o 
   3   1  17      207.03      267.03     12.37 o 
   4   1  17       22.59        6.42      6.80 o 
   5   1  17       45.51       47.71      9.40 o 
   6   1  17       21.08       20.26      9.07 o 
   7   1  17      684.28      651.40     27.39 o 
   8   1  17       11.81        5.72     11.26 o 
   9   1  17      337.14      353.86     26.46 o 
  10   1  17      503.99      532.11     36.94 o 
  11   1  17       66.65       32.96     13.55 o 
  12   1  17        1.44        6.90     12.87 o 
  13   1  17      883.53      892.08     36.32 o 
  14   1  17        8.68       16.38     14.05 o 
  15   1  17      135.26      114.45     18.98 o 
  16   1  17      110.01       58.78     17.69 o 
  17   1  17       61.27       64.60     17.69 o 
  18   1  17       47.50       42.68     17.77 o 
  19   1  17      375.68      302.92     27.11 o 
  20   1  17      260.22      259.11     26.56 o 
   0   2  17      274.54      276.17     18.41 o 
   1   2  17      495.75      438.45     15.58 o 
   2   2  17      807.51      800.63     19.83 o 
   3   2  17      150.28      159.73     10.73 o 
   4   2  17     3169.28     3093.09     41.76 o 
   5   2  17      214.49      208.40     12.68 o 
   6   2  17     1180.56     1067.51     32.98 o 
   7   2  17     1449.60     1419.61     35.09 o 
   8   2  17        0.35        0.00     11.25 o 
   9   2  17     1224.46     1223.41     36.60 o 
  10   2  17      313.38      330.91     22.06 o 
  11   2  17        0.59        0.00     11.43 o 
  12   2  17       46.32       60.28     15.03 o 
  13   2  17      322.63      312.59     23.26 o 
  14   2  17      997.74      984.07     39.06 o 
  15   2  17      466.08      423.96     27.66 o 
  16   2  17       64.60       61.57     16.79 o 
  17   2  17       27.18       22.94     15.93 o 
  18   2  17        3.83        0.00     15.06 o 
  19   2  17      680.28      716.06     37.45 o 
  20   2  17      143.43      200.39     24.73 o 
   1   3  17        0.09        0.00      7.45 o 
   2   3  17     1189.93     1029.29     22.18 o 
   3   3  17       10.01        7.99      8.26 o 
   4   3  17       13.76        6.49      7.67 o 
   5   3  17      614.18      560.26     19.33 o 
   6   3  17        4.83        3.59      8.68 o 
   7   3  17       81.55       68.70     11.39 o 
   8   3  17      112.37       74.96     14.05 o 
   9   3  17      502.46      479.03     25.01 o 
  10   3  17      503.24      506.88     27.47 o 
  11   3  17        4.63        0.00     12.41 o 
  12   3  17      150.56      142.93     18.19 o 
  13   3  17       41.29       27.41     15.05 o 
  14   3  17      109.25      124.79     18.31 o 
  15   3  17      138.28      188.56     22.41 o 
  16   3  17       75.69       82.43     17.96 o 
  17   3  17      124.54      115.08     20.13 o 
  18   3  17       69.46       86.04     19.48 o 
  19   3  17       67.67       67.26     19.81 o 
   0   4  17      184.63      129.92     15.34 o 
   1   4  17      724.15      730.48     20.36 o 
   2   4  17       99.96      148.68     11.34 o 
   3   4  17      596.16      646.34     19.25 o 
   4   4  17     6197.83     6052.25     71.35 o 
   5   4  17     6128.06     5840.73     83.58 o 
   6   4  17       51.23       45.89      9.90 o 
   7   4  17       21.08       12.20      9.85 o 
   8   4  17     1382.11     1349.89     33.65 o 
   9   4  17      465.78      468.77     25.38 o 
  10   4  17      933.62      876.44     34.15 o 
  11   4  17      569.27      566.73     28.60 o 
  12   4  17       88.97       75.42     16.05 o 
  13   4  17        0.11        0.00     12.34 o 
  14   4  17        0.28        0.16     13.66 o 
  15   4  17       32.99       10.77     15.05 o 
  16   4  17       82.46       77.55     23.03 o 
  17   4  17        4.22        4.28     16.11 o 
  18   4  17       64.00       65.48     19.33 o 
  19   4  17     1337.54     1413.17     52.32 o 
   1   5  17      481.30      439.53     17.96 o 
   2   5  17      570.29      541.93     23.68 o 
   3   5  17      802.52      736.35     20.90 o 
   4   5  17      434.79      401.92     17.46 o 
   5   5  17     1356.53     1231.13     27.15 o 
   6   5  17      177.65      145.06     12.53 o 
   7   5  17      257.55      276.25     16.60 o 
   8   5  17      663.33      576.58     26.52 o 
   9   5  17        0.20        0.00     10.78 o 
  10   5  17       26.18       27.15     13.34 o 
  11   5  17      587.94      536.73     28.04 o 
  12   5  17        3.75        0.00     13.12 o 
  13   5  17       83.87       53.27     16.40 o 
  14   5  17       39.17       43.98     15.93 o 
  15   5  17       71.36       65.81     17.72 o 
  16   5  17       54.37       57.51     17.83 o 
  17   5  17      374.29      389.89     31.05 o 
  18   5  17      165.71      163.13     22.87 o 
   0   6  17     1119.83      979.97     48.67 o 
   1   6  17      114.81      125.28     11.72 o 
   2   6  17      481.68      504.97     18.06 o 
   3   6  17     1107.67      963.17     23.92 o 
   4   6  17       32.77       23.02      9.62 o 
   5   6  17      478.66      463.10     19.20 o 
   6   6  17       43.03       43.39     10.51 o 
   7   6  17        0.75        0.00      9.98 o 
   8   6  17       38.51       23.15     11.18 o 
   9   6  17      149.33      122.48     15.64 o 
  10   6  17      166.02      158.91     17.11 o 
  11   6  17      490.86      503.61     27.69 o 
  12   6  17      148.21      185.08     20.12 o 
  13   6  17      572.90      515.11     35.14 o 
  14   6  17      498.61      568.98     31.45 o 
  15   6  17       54.63       57.43     17.86 o 
  16   6  17      225.54      257.44     24.93 o 
  17   6  17       64.80       55.67     19.11 o 
  18   6  17      548.19      678.37     37.03 o 
   1   7  17        1.96       11.72      9.49 o 
   2   7  17      418.55      463.49     19.00 o 
   3   7  17     2273.71     2226.70     38.28 o 
   4   7  17        4.21       14.94      9.68 o 
   5   7  17        8.95        5.64      9.68 o 
   6   7  17       45.99       66.92     11.75 o 
   7   7  17        1.68        0.00     10.37 o 
   8   7  17       45.48       57.29     12.36 o 
   9   7  17       35.16       36.78     13.26 o 
  10   7  17      345.50      328.96     22.73 o 
  11   7  17      121.62      159.83     19.16 o 
  12   7  17        2.92        0.00     13.90 o 
  13   7  17      268.16      308.11     28.10 o 
  14   7  17      158.27      167.04     25.59 o 
  15   7  17        8.64       21.79     17.50 o 
  16   7  17      117.51       84.74     27.40 o 
  17   7  17       19.04       20.98     19.76 o 
   0   8  17      592.03      508.91     36.39 o 
   1   8  17      678.85      709.03     25.85 o 
   2   8  17     2066.75     1971.03     39.47 o 
   3   8  17      397.94      369.41     20.86 o 
   4   8  17        6.16        7.81     11.63 o 
   5   8  17      123.83      124.52     14.99 o 
   6   8  17      567.19      658.33     27.39 o 
   7   8  17       38.34       13.14     12.39 o 
   8   8  17        6.36        0.00     12.32 o 
   9   8  17      218.91      183.46     19.79 o 
  10   8  17      276.40      252.99     21.97 o 
  11   8  17      562.78      640.27     39.32 o 
  12   8  17        0.81        0.24     16.43 o 
  13   8  17      123.46      119.19     21.47 o 
  14   8  17      325.62      315.78     28.69 o 
  15   8  17        0.46        6.49     18.34 o 
  16   8  17       12.12        0.00     17.88 o 
   1   9  17      274.96      275.37     24.80 o 
   2   9  17        2.00        0.22     10.85 o 
   3   9  17      147.85      166.88     19.23 o 
   4   9  17      915.17      990.61     36.67 o 
   5   9  17       78.78       97.68     15.11 o 
   6   9  17       42.30       16.97     12.79 o 
   7   9  17      348.53      375.76     24.65 o 
   8   9  17       34.66       69.14     16.07 o 
   9   9  17      174.83      180.47     20.41 o 
  10   9  17       89.73       81.94     19.50 o 
  11   9  17       10.08       25.78     17.51 o 
  12   9  17       14.19        3.63     18.49 o 
  13   9  17      148.10      152.02     25.09 o 
  14   9  17     1162.80     1141.45     53.54 o 
  15   9  17       89.16       75.66     23.88 o 
   0  10  17      125.29      111.59     21.56 o 
   1  10  17       96.34       84.50     14.03 o 
   2  10  17      700.03      620.81     26.10 o 
   3  10  17       91.21      153.55     25.07 o 
   4  10  17        1.18        4.35     12.75 o 
   5  10  17      180.57      186.71     18.29 o 
   6  10  17      125.07      126.18     18.56 o 
   7  10  17       35.66       24.11     15.08 o 
   8  10  17        9.00        5.56     14.94 o 
   9  10  17       68.56       58.22     17.44 o 
  10  10  17      115.62       83.60     20.69 o 
  11  10  17       29.63       46.69     19.91 o 
  12  10  17       86.96      137.83     25.04 o 
  13  10  17      216.66      201.03     27.65 o 
   1  11  17      202.39      232.47     18.78 o 
   2  11  17      215.63      277.29     23.10 o 
   3  11  17      146.55      131.65     18.95 o 
   4  11  17       26.71       34.12     15.59 o 
   5  11  17      235.12      217.44     21.88 o 
   6  11  17       93.87       98.96     26.22 o 
   7  11  17        0.00       16.93     17.27 o 
   8  11  17        1.68       14.07     16.97 o 
   9  11  17      740.83      764.58     42.72 o 
  10  11  17      199.24      195.49     31.41 o 
  11  11  17        4.16        0.00     17.66 o 
   0  12  17      239.83      228.58     43.32 o 
   1  12  17      766.36      751.08     35.72 o 
   2  12  17      257.60      281.23     26.71 o 
   3  12  17        9.47       18.59     25.78 o 
   4  12  17      457.69      522.54     46.60 o 
   5  12  17      242.04      309.53     27.62 o 
   6  12  17      161.85      117.23     24.06 o 
   7  12  17       41.34       57.84     22.19 o 
   8  12  17        6.00        0.00     19.11 o 
   1  13  17      113.61      117.66     22.62 o 
   2  13  17      174.99      209.09     26.07 o 
   3  13  17      221.40      265.20     30.00 o 
   4  13  17       21.40       30.75     18.76 o 
   0   0  18      768.87      800.79     40.42 o 
   1   0  18      370.52      341.90     20.11 o 
   2   0  18     1233.63     1276.62     34.45 o 
   3   0  18      520.45      563.16     32.44 o 
   4   0  18     3222.23     3080.33     59.04 o 
   5   0  18     1675.97     1570.03     44.12 o 
   6   0  18     1453.15     1384.71     61.88 o 
   7   0  18     5365.84     4747.89    110.68 o 
   8   0  18      334.89      268.11     28.92 o 
   9   0  18     5500.34     5301.24    134.32 o 
  10   0  18      418.75      359.72     32.63 o 
  11   0  18       14.48       29.93     19.54 o 
  12   0  18     2849.11     2858.92     84.83 o 
  13   0  18       82.49      109.83     25.74 o 
  14   0  18      735.47      723.37     69.66 o 
  15   0  18       29.98       50.40     22.62 o 
  16   0  18      996.00     1079.09     61.08 o 
  17   0  18       79.21       80.85     27.19 o 
  18   0  18        7.46       20.00     24.25 o 
  19   0  18     1553.94     1569.19     78.01 o 
   1   1  18      139.79      171.90     11.14 o 
   2   1  18      657.40      635.96     18.46 o 
   3   1  18        0.80        1.41      7.24 o 
   4   1  18       36.72       39.72      7.95 o 
   5   1  18      142.10      112.70     11.29 o 
   6   1  18      304.91      297.57     18.76 o 
   7   1  18       43.91       34.50     12.41 o 
   8   1  18      529.53      498.89     25.61 o 
   9   1  18      759.15      680.41     29.76 o 
  10   1  18        4.41        8.69     16.17 o 
  11   1  18       10.37        6.69     12.77 o 
  12   1  18      136.62      113.73     17.19 o 
  13   1  18        1.30        0.00     13.07 o 
  14   1  18       50.47       54.05     16.04 o 
  15   1  18       97.10       97.27     18.30 o 
  16   1  18      573.37      612.55     33.16 o 
  17   1  18       48.34       16.54     16.16 o 
  18   1  18      185.91      151.48     22.37 o 
  19   1  18      157.62       96.90     21.32 o 
   0   2  18      336.83      383.99     21.51 o 
   1   2  18        8.60        0.00      7.54 o 
   2   2  18      128.58      127.00     10.43 o 
   3   2  18      837.16      813.64     27.61 o 
   4   2  18      117.92      109.25      9.86 o 
   5   2  18      659.53      693.35     22.94 o 
   6   2  18      933.87      896.48     24.96 o 
   7   2  18      131.49      101.70     14.66 o 
   8   2  18       10.69        0.00     11.53 o 
   9   2  18      454.26      386.95     24.15 o 
  10   2  18      278.74      244.87     20.31 o 
  11   2  18      192.58      192.40     19.30 o 
  12   2  18     1857.95     1779.71     46.06 o 
  13   2  18        4.97        3.70     13.55 o 
  14   2  18       68.01       31.06     15.00 o 
  15   2  18       14.26       10.58     14.86 o 
  16   2  18        3.36        0.00     16.67 o 
  17   2  18      119.97      144.64     21.00 o 
  18   2  18        4.05        0.00     16.58 o 
  19   2  18      429.32      442.08     31.22 o 
   1   3  18      154.67      176.09     11.78 o 
   2   3  18        7.29        0.00      7.80 o 
   3   3  18      131.34      125.36     10.67 o 
   4   3  18     2364.70     2342.14     38.40 o 
   5   3  18     4976.15     4900.93     64.29 o 
   6   3  18       12.50        0.00     10.18 o 
   7   3  18      181.74      229.83     16.44 o 
   8   3  18      400.35      394.38     23.41 o 
   9   3  18     2988.48     2832.44     59.64 o 
  10   3  18      469.81      405.81     24.34 o 
  11   3  18      265.79      244.79     20.96 o 
  12   3  18       38.38       25.65     14.36 o 
  13   3  18      348.59      395.61     30.30 o 
  14   3  18      295.74      273.67     23.36 o 
  15   3  18      168.85      192.86     21.42 o 
  16   3  18       67.20       56.59     17.34 o 
  17   3  18      545.28      487.83     31.10 o 
  18   3  18      158.18      131.13     21.75 o 
  19   3  18      101.20       76.25     20.74 o 
   0   4  18      112.49       86.98     14.31 o 
   1   4  18      302.37      321.25     15.13 o 
   2   4  18      125.06       94.56     11.03 o 
   3   4  18     1387.89     1377.01     26.45 o 
   4   4  18      101.75      102.65     11.06 o 
   5   4  18      272.35      298.44     16.80 o 
   6   4  18      525.94      495.09     19.03 o 
   7   4  18     2522.30     2441.67     43.30 o 
   8   4  18      314.32      332.47     27.83 o 
   9   4  18        7.48       12.40     13.20 o 
  10   4  18      538.65      504.12     27.14 o 
  11   4  18        1.15        0.00     13.16 o 
  12   4  18      402.46      446.63     27.04 o 
  13   4  18       39.45       44.43     20.86 o 
  14   4  18       64.46       62.76     17.15 o 
  15   4  18       44.90       47.70     16.55 o 
  16   4  18        0.56        0.00     15.08 o 
  17   4  18       79.03       85.44     19.70 o 
  18   4  18     1137.76     1258.65     48.95 o 
   1   5  18        4.21        0.00      8.05 o 
   2   5  18       22.57        7.50      8.56 o 
   3   5  18      133.13      109.88     12.48 o 
   4   5  18      189.41      203.26     13.84 o 
   5   5  18     1263.64     1180.07     31.36 o 
   6   5  18        5.82        0.00      9.71 o 
   7   5  18       37.63       32.32     10.80 o 
   8   5  18        4.59       11.92     11.56 o 
   9   5  18       75.81       51.59     14.59 o 
  10   5  18      138.05       93.60     16.52 o 
  11   5  18      783.93      740.58     36.76 o 
  12   5  18        3.24        2.04     13.83 o 
  13   5  18       10.65       16.46     14.43 o 
  14   5  18       91.94       77.28     18.09 o 
  15   5  18      397.94      475.34     30.10 o 
  16   5  18       39.07       48.15     17.76 o 
  17   5  18      444.33      518.03     32.70 o 
  18   5  18      163.97      194.55     24.58 o 
   0   6  18      867.94      795.18     40.72 o 
   1   6  18      927.47      882.10     23.49 o 
   2   6  18      341.85      324.25     20.29 o 
   3   6  18      206.44      165.74     12.26 o 
   4   6  18        0.46        0.31      8.99 o 
   5   6  18        0.00        2.33      9.20 o 
   6   6  18      129.31      124.12     15.47 o 
   7   6  18      136.88      108.67     13.70 o 
   8   6  18      346.47      362.41     21.58 o 
   9   6  18      115.76      112.94     15.68 o 
  10   6  18      628.12      608.89     30.02 o 
  11   6  18        0.20        1.69     13.75 o 
  12   6  18      186.05      158.91     19.67 o 
  13   6  18       61.45       30.80     15.89 o 
  14   6  18        5.83        1.39     15.47 o 
  15   6  18       49.03       34.65     17.04 o 
  16   6  18        9.74        0.73     17.90 o 
  17   6  18       71.35       56.94     19.74 o 
   1   7  18      747.04      659.77     22.61 o 
   2   7  18     2713.74     2416.87     39.11 o 
   3   7  18      659.52      644.14     22.84 o 
   4   7  18      290.22      296.01     16.60 o 
   5   7  18      659.17      703.05     24.69 o 
   6   7  18       50.49       46.44     11.37 o 
   7   7  18       13.05       20.63     11.33 o 
   8   7  18       70.52       60.87     13.15 o 
   9   7  18      379.79      413.43     23.55 o 
  10   7  18        0.00       21.85     19.53 o 
  11   7  18      112.94      104.24     17.75 o 
  12   7  18      667.05      660.66     36.11 o 
  13   7  18      411.88      433.08     31.17 o 
  14   7  18      230.46      204.94     25.17 o 
  15   7  18       62.84       37.72     19.67 o 
  16   7  18      217.86      253.69     27.53 o 
   0   8  18      194.59      219.27     23.30 o 
   1   8  18       17.07       14.19     11.07 o 
   2   8  18      309.68      336.59     21.74 o 
   3   8  18        0.47        0.00     11.99 o 
   4   8  18       49.23       54.14     13.37 o 
   5   8  18     1326.83     1226.23     34.60 o 
   6   8  18       76.43       75.98     15.28 o 
   7   8  18      458.63      446.01     25.60 o 
   8   8  18        2.92        0.00     12.91 o 
   9   8  18      148.16      175.38     20.03 o 
  10   8  18       12.60       43.62     15.94 o 
  11   8  18       86.03      152.97     28.02 o 
  12   8  18      100.36      103.63     21.31 o 
  13   8  18        5.14        8.32     17.62 o 
  14   8  18      165.31      201.30     24.95 o 
  15   8  18        0.41        0.00     19.04 o 
   1   9  18        6.56        2.57     11.62 o 
   2   9  18       30.98       25.71     12.13 o 
   3   9  18      203.83      237.70     19.09 o 
   4   9  18        3.34        0.00     11.59 o 
   5   9  18      513.16      589.11     27.13 o 
   6   9  18        8.89       10.82     16.66 o 
   7   9  18      105.87       89.36     17.19 o 
   8   9  18      309.30      285.27     23.28 o 
   9   9  18      133.47      136.81     20.83 o 
  10   9  18      132.52      134.44     21.88 o 
  11   9  18      227.78      283.57     28.57 o 
  12   9  18      171.90      203.28     27.86 o 
  13   9  18      184.93      242.36     29.88 o 
  14   9  18       15.79        6.26     20.67 o 
   0  10  18       14.30        0.00     15.34 o 
   1  10  18       18.54        2.81     12.20 o 
   2  10  18        9.19        0.00     12.65 o 
   3  10  18       93.92      103.23     16.74 o 
   4  10  18      321.39      302.50     21.67 o 
   5  10  18      828.32      811.59     32.81 o 
   6  10  18       25.02       10.67     16.79 o 
   7  10  18       71.07       42.59     16.07 o 
   8  10  18      401.40      455.35     32.30 o 
   9  10  18      111.78       82.51     22.31 o 
  10  10  18      416.77      454.03     31.95 o 
  11  10  18      816.53     1016.98     68.57 o 
  12  10  18        0.34       18.54     20.60 o 
   1  11  18      334.20      335.43     22.91 o 
   2  11  18       29.33       18.85     14.30 o 
   3  11  18      338.92      324.96     22.61 o 
   4  11  18       46.43       28.08     16.50 o 
   5  11  18        0.02        6.13     15.92 o 
   6  11  18       54.10       35.16     17.06 o 
   7  11  18        7.47        3.36     16.78 o 
   8  11  18      156.09      171.44     23.40 o 
   9  11  18        1.62        0.00     18.78 o 
  10  11  18        0.44        0.00     17.81 o 
   0  12  18       17.03       13.54     23.03 o 
   1  12  18       64.25       53.65     19.18 o 
   2  12  18       61.14       56.00     19.20 o 
   3  12  18        6.73       14.85     17.90 o 
   4  12  18        3.33        0.00     16.86 o 
   5  12  18      202.54      253.37     28.48 o 
   6  12  18       85.07      111.62     26.14 o 
   7  12  18       13.10       14.50     21.49 o 
   1   1  19      521.60      502.77     17.35 o 
   2   1  19      183.95      148.93     11.08 o 
   3   1  19     1657.00     1620.45     35.48 o 
   4   1  19       34.26       28.34      8.81 o 
   5   1  19       92.69       61.52      9.70 o 
   6   1  19      457.31      437.20     23.47 o 
   7   1  19       38.58        9.55     14.01 o 
   8   1  19     1041.69      932.84     34.10 o 
   9   1  19      933.21      863.73     48.38 o 
  10   1  19      601.22      480.78     26.31 o 
  11   1  19        5.97       19.51     13.46 o 
  12   1  19        7.07        0.00     13.14 o 
  13   1  19      629.93      702.65     33.47 o 
  14   1  19      216.31      212.82     21.43 o 
  15   1  19     1718.51     1766.58     49.90 o 
  16   1  19      217.59      164.38     22.08 o 
  17   1  19       21.60       13.86     16.47 o 
  18   1  19       86.93      119.26     21.64 o 
  19   1  19      429.88      512.15     33.95 o 
   0   2  19      254.42      281.68     31.10 o 
   1   2  19     1462.98     1408.85     26.60 o 
   2   2  19      241.46      264.26     13.44 o 
   3   2  19       30.67       32.58      8.45 o 
   4   2  19      783.23      735.29     21.99 o 
   5   2  19       42.93       38.09      9.36 o 
   6   2  19     1933.24     1821.13     44.33 o 
   7   2  19     3775.77     3496.69     64.42 o 
   8   2  19     2322.51     2296.72     50.09 o 
   9   2  19      199.73      169.47     18.13 o 
  10   2  19       72.13       74.91     17.94 o 
  11   2  19      133.85      146.47     18.52 o 
  12   2  19      105.17       73.41     16.38 o 
  13   2  19      100.01       99.42     18.01 o 
  14   2  19       54.81       64.09     16.66 o 
  15   2  19       62.73       76.54     19.21 o 
  16   2  19      324.48      263.17     24.90 o 
  17   2  19        3.86        0.79     16.49 o 
  18   2  19       36.44       23.82     18.12 o 
  19   2  19       45.57       24.99     18.59 o 
   1   3  19      300.14      340.96     15.00 o 
   2   3  19       16.15       17.28      8.27 o 
   3   3  19      230.07      234.81     13.01 o 
   4   3  19       17.88       21.78      9.39 o 
   5   3  19      312.57      266.08     14.70 o 
   6   3  19       15.77       30.57     10.68 o 
   7   3  19        0.83        0.00     11.58 o 
   8   3  19      103.77      120.51     16.95 o 
   9   3  19       25.53       30.52     13.56 o 
  10   3  19      145.60      151.40     18.21 o 
  11   3  19      534.54      526.48     28.06 o 
  12   3  19       16.56       13.61     14.00 o 
  13   3  19       32.07       57.49     16.06 o 
  14   3  19      120.52      117.39     18.68 o 
  15   3  19      267.45      302.88     29.37 o 
  16   3  19      320.57      303.15     27.37 o 
  17   3  19      172.24      155.04     22.10 o 
  18   3  19      311.72      293.37     27.01 o 
   0   4  19     2772.59     2668.82     56.80 o 
   1   4  19      222.04      209.39     15.80 o 
   2   4  19     2172.91     2145.86     34.88 o 
   3   4  19       12.00        0.32      9.49 o 
   4   4  19      188.41      209.70     13.96 o 
   5   4  19      512.26      478.06     19.43 o 
   6   4  19       61.01       61.16     11.87 o 
   7   4  19       16.98        7.17     10.72 o 
   8   4  19      142.33      155.47     17.69 o 
   9   4  19        0.10        0.75     12.67 o 
  10   4  19      449.40      432.63     26.11 o 
  11   4  19      183.56      175.25     19.86 o 
  12   4  19       26.40       39.00     17.52 o 
  13   4  19      101.58       53.58     16.66 o 
  14   4  19       11.59        0.00     14.65 o 
  15   4  19      220.97      208.22     23.14 o 
  16   4  19      210.88      267.63     25.11 o 
  17   4  19        9.28       13.38     17.35 o 
  18   4  19      212.07      221.88     25.72 o 
   1   5  19      523.50      543.18     19.27 o 
   2   5  19      245.21      220.58     13.50 o 
   3   5  19     1644.12     1624.06     32.20 o 
   4   5  19      706.59      688.48     23.06 o 
   5   5  19       40.14       48.92     10.77 o 
   6   5  19      280.41      281.73     17.29 o 
   7   5  19       60.84       29.94     11.28 o 
   8   5  19      198.56      167.84     21.82 o 
   9   5  19      168.37      138.07     17.51 o 
  10   5  19      215.73      233.35     21.54 o 
  11   5  19      166.67      205.19     22.73 o 
  12   5  19       83.01       92.92     17.61 o 
  13   5  19       18.33        0.00     14.09 o 
  14   5  19       17.21        0.00     14.39 o 
  15   5  19       39.89       30.47     16.89 o 
  16   5  19        0.00        0.00     15.29 o 
  17   5  19       76.01       74.38     19.54 o 
   0   6  19      504.66      614.81     32.46 o 
   1   6  19      309.79      283.10     15.22 o 
   2   6  19     2954.55     2774.96     42.43 o 
   3   6  19       25.52        7.62      9.62 o 
   4   6  19      665.19      626.81     22.93 o 
   5   6  19      722.21      785.87     25.48 o 
   6   6  19      200.99      190.97     15.85 o 
   7   6  19      252.78      245.76     17.27 o 
   8   6  19      167.20      172.07     17.11 o 
   9   6  19      310.38      289.21     22.16 o 
  10   6  19      750.29      752.93     33.76 o 
  11   6  19       48.73       48.94     16.06 o 
  12   6  19      386.66      458.43     28.65 o 
  13   6  19       20.11       18.39     16.11 o 
  14   6  19        1.62       21.40     16.39 o 
  15   6  19       96.07      140.70     21.10 o 
  16   6  19      585.67      641.35     36.22 o 
  17   6  19      195.03      189.51     24.91 o 
   1   7  19      690.82      692.11     23.85 o 
   2   7  19       37.28       35.99     10.25 o 
   3   7  19      254.13      232.97     24.77 o 
   4   7  19       38.38        4.38      9.97 o 
   5   7  19       15.38       14.07     10.17 o 
   6   7  19       20.15       12.12     11.12 o 
   7   7  19       38.16       41.42     12.29 o 
   8   7  19        0.95        0.00     12.52 o 
   9   7  19      161.75      166.17     25.81 o 
  10   7  19       46.90       15.75     16.57 o 
  11   7  19       79.79      103.34     20.43 o 
  12   7  19        2.75        0.00     16.08 o 
  13   7  19      205.83      189.52     25.03 o 
  14   7  19      148.02      202.36     25.22 o 
  15   7  19      243.06      240.48     32.85 o 
  16   7  19      270.55      386.16     32.65 o 
   0   8  19        4.64        9.89     15.38 o 
   1   8  19      157.29      118.78     14.41 o 
   2   8  19       11.35       20.83     12.14 o 
   3   8  19      529.53      471.32     23.90 o 
   4   8  19      429.31      402.17     22.17 o 
   5   8  19        2.76       12.03     12.10 o 
   6   8  19      788.59      781.43     32.60 o 
   7   8  19       63.68       55.74     15.22 o 
   8   8  19       59.08       73.31     17.49 o 
   9   8  19      315.79      328.98     27.68 o 
  10   8  19       31.26       36.09     18.85 o 
  11   8  19        7.96       23.44     21.92 o 
  12   8  19      313.94      327.78     39.51 o 
  13   8  19      103.47       96.99     24.05 o 
  14   8  19       22.73       37.39     21.40 o 
  15   8  19      459.91      420.83     36.06 o 
   1   9  19       26.90       33.29     12.18 o 
   2   9  19      215.42      212.42     18.69 o 
   3   9  19      102.92       86.67     16.39 o 
   4   9  19       48.95       53.29     15.22 o 
   5   9  19       20.21        0.00     15.58 o 
   6   9  19       35.11        8.14     14.31 o 
   7   9  19      682.48      716.64     39.06 o 
   8   9  19       16.01        0.00     15.44 o 
   9   9  19       13.47        7.46     16.49 o 
  10   9  19        3.42        0.00     16.88 o 
  11   9  19        9.65        0.00     18.52 o 
  12   9  19      868.93      966.23     52.65 o 
  13   9  19      337.25      345.66     33.26 o 
   0  10  19       50.76        4.42     19.12 o 
   1  10  19      377.33      381.43     23.29 o 
   2  10  19        4.27        1.23     13.11 o 
   3  10  19        1.64        0.00     13.23 o 
   4  10  19      168.14      203.31     19.69 o 
   5  10  19       82.80       64.71     16.76 o 
   6  10  19       13.23       10.83     15.13 o 
   7  10  19       24.21       44.38     16.13 o 
   8  10  19        1.36        0.00     19.09 o 
   9  10  19        5.80        0.00     16.75 o 
  10  10  19      212.91      246.75     35.04 o 
  11  10  19       18.11       12.20     20.24 o 
   1  11  19      148.58      154.42     18.40 o 
   2  11  19      400.68      429.97     26.81 o 
   3  11  19        5.29       18.91     14.85 o 
   4  11  19        0.23        0.00     13.97 o 
   5  11  19      101.56       72.52     19.64 o 
   6  11  19      244.97      273.97     26.18 o 
   7  11  19      554.21      529.79     33.25 o 
   8  11  19        5.86       40.05     20.65 o 
   9  11  19      183.53      274.78     37.85 o 
   0  12  19        1.52        0.00     31.99 o 
   1  12  19       65.24       97.30     21.07 o 
   2  12  19       80.58      128.04     22.10 o 
   3  12  19       16.45       20.15     18.14 o 
   4  12  19      148.98      131.32     24.44 o 
   5  12  19       43.98       66.59     22.13 o 
   6  12  19        7.65        0.00     19.24 o 
   0   0  20       20.92       43.78     17.81 o 
   1   0  20     1867.21     1622.20     42.43 o 
   2   0  20     2548.03     2461.87     53.10 o 
   3   0  20       78.12       66.13     13.46 o 
   4   0  20      697.22      648.95     44.98 o 
   5   0  20      157.04      159.68     26.82 o 
   6   0  20     1833.26     1682.62     58.37 o 
   7   0  20     3111.04     3031.37     84.21 o 
   8   0  20     1352.53     1251.47     65.31 o 
   9   0  20     1885.01     1978.06     74.03 o 
  10   0  20      588.55      618.73     43.01 o 
  11   0  20     1557.58     1526.98     63.03 o 
  12   0  20      501.34      541.12     42.76 o 
  13   0  20      380.66      369.79     36.64 o 
  14   0  20     1298.35     1377.29     68.11 o 
  15   0  20      214.36      247.65     34.12 o 
  16   0  20      210.69      200.11     32.78 o 
  17   0  20      938.92      894.23     59.88 o 
  18   0  20      375.84      322.47     40.35 o 
   1   1  20       32.16       37.64      8.82 o 
   2   1  20      736.91      722.63     20.49 o 
   3   1  20     1283.38     1200.01     24.49 o 
   4   1  20      303.34      311.52     15.28 o 
   5   1  20       51.85       56.96     10.89 o 
   6   1  20       82.99       72.30     14.48 o 
   7   1  20        6.10        1.61     12.34 o 
   8   1  20       14.26       17.70     12.98 o 
   9   1  20       75.00       61.20     14.75 o 
  10   1  20      154.30      160.62     18.38 o 
  11   1  20       56.88       48.16     14.82 o 
  12   1  20       80.75       81.66     16.78 o 
  13   1  20      274.43      261.77     23.05 o 
  14   1  20      475.25      518.95     34.86 o 
  15   1  20        9.02        0.00     14.48 o 
  16   1  20      259.30      273.72     25.63 o 
  17   1  20        0.07        0.00     16.15 o 
  18   1  20       22.89        0.00     16.74 o 
   0   2  20        5.62       17.74     11.68 o 
   1   2  20       20.92       11.46      8.02 o 
   2   2  20      488.14      449.09     17.01 o 
   3   2  20      704.21      637.57     20.86 o 
   4   2  20      875.75      874.68     26.54 o 
   5   2  20     2050.02     2056.55     35.82 o 
   6   2  20        0.85       16.02     14.26 o 
   7   2  20        0.29        0.00     12.26 o 
   8   2  20       61.55       99.92     15.77 o 
   9   2  20       38.10       24.75     13.23 o 
  10   2  20      197.80      179.08     19.17 o 
  11   2  20       30.10       33.68     14.84 o 
  12   2  20       76.41       54.88     16.43 o 
  13   2  20      235.12      195.44     21.07 o 
  14   2  20        0.34        0.00     14.37 o 
  15   2  20      571.71      559.14     32.14 o 
  16   2  20      198.67      230.43     26.09 o 
  17   2  20     1144.77     1229.09     53.74 o 
  18   2  20        0.44        7.34     17.30 o 
   1   3  20       88.42       82.31     10.18 o 
   2   3  20       76.21       74.35     10.05 o 
   3   3  20       62.67       52.62     10.29 o 
   4   3  20       22.03        0.00      8.85 o 
   5   3  20      641.60      643.85     28.62 o 
   6   3  20      337.32      340.55     21.96 o 
   7   3  20       75.66       75.35     15.06 o 
   8   3  20      400.36      347.75     23.12 o 
   9   3  20       30.23       12.59     14.10 o 
  10   3  20      131.69      110.76     17.51 o 
  11   3  20      190.41      214.24     22.94 o 
  12   3  20     1494.94     1598.60     53.73 o 
  13   3  20        1.13        0.00     13.86 o 
  14   3  20      906.73      936.66     58.49 o 
  15   3  20       35.04       49.84     17.72 o 
  16   3  20        1.97        0.00     15.82 o 
  17   3  20       99.32      103.92     20.75 o 
  18   3  20      111.86       78.99     20.18 o 
   0   4  20     4120.99     3894.30     74.65 o 
   1   4  20     1738.24     1708.56     31.02 o 
   2   4  20      648.85      526.04     18.87 o 
   3   4  20      175.09      229.25     14.66 o 
   4   4  20      306.33      242.63     14.98 o 
   5   4  20      998.05      956.63     28.17 o 
   6   4  20     1329.14     1298.39     31.36 o 
   7   4  20        0.92        0.00     12.47 o 
   8   4  20       75.59       69.55     15.15 o 
   9   4  20      249.43      226.90     20.65 o 
  10   4  20      198.42      229.09     22.86 o 
  11   4  20      172.77      210.74     21.05 o 
  12   4  20      545.91      505.84     29.12 o 
  13   4  20      507.70      503.61     29.98 o 
  14   4  20       27.06        0.00     15.27 o 
  15   4  20      402.30      384.20     28.11 o 
  16   4  20       49.06       42.99     17.70 o 
  17   4  20       88.02      104.40     21.42 o 
   1   5  20       94.04       95.80     13.14 o 
   2   5  20       81.18       96.13     11.95 o 
   3   5  20      253.44      323.37     16.92 o 
   4   5  20      472.77      436.36     19.30 o 
   5   5  20       76.63       76.34     12.47 o 
   6   5  20        4.12        0.00     10.10 o 
   7   5  20     1028.39     1038.21     36.60 o 
   8   5  20       16.02       27.15     14.22 o 
   9   5  20       57.61       57.04     15.47 o 
  10   5  20        0.31        6.89     14.06 o 
  11   5  20        1.31       18.80     14.61 o 
  12   5  20       70.61       74.64     17.39 o 
  13   5  20       10.64        0.37     20.83 o 
  14   5  20       11.93       25.92     16.73 o 
  15   5  20        1.10        0.00     15.81 o 
  16   5  20      291.80      329.27     29.70 o 
  17   5  20      164.01      132.34     22.47 o 
   0   6  20      385.86      423.21     31.33 o 
   1   6  20     2210.33     2164.99     36.91 o 
   2   6  20      190.30      196.91     14.70 o 
   3   6  20      105.55       99.03     14.41 o 
   4   6  20       59.72       62.71     11.59 o 
   5   6  20      203.51      192.59     15.99 o 
   6   6  20       12.37       22.29     11.41 o 
   7   6  20      123.72       93.56     15.75 o 
   8   6  20      787.12      723.82     32.27 o 
   9   6  20        0.21        0.18     13.72 o 
  10   6  20       10.88       22.23     14.48 o 
  11   6  20      282.21      313.97     24.67 o 
  12   6  20       26.96        5.32     15.49 o 
  13   6  20      112.86      111.75     20.08 o 
  14   6  20        2.11       28.41     17.42 o 
  15   6  20       54.09       22.68     23.03 o 
  16   6  20        1.90        4.25     19.96 o 
   1   7  20      216.81      258.72     15.63 o 
   2   7  20      419.84      473.55     20.50 o 
   3   7  20       19.46       41.32     11.26 o 
   4   7  20      371.01      387.53     19.32 o 
   5   7  20       42.24       39.73     12.07 o 
   6   7  20        0.01        0.00     11.23 o 
   7   7  20      129.36      124.63     16.15 o 
   8   7  20        2.56        0.00     15.07 o 
   9   7  20      338.07      312.45     26.04 o 
  10   7  20        0.20        4.89     15.74 o 
  11   7  20      100.53      129.16     21.75 o 
  12   7  20        2.56        0.00     20.83 o 
  13   7  20      352.96      382.13     32.93 o 
  14   7  20      134.62      112.29     23.33 o 
  15   7  20       76.78       71.82     21.28 o 
   0   8  20        2.15       15.68     16.38 o 
   1   8  20       94.71       90.75     18.31 o 
   2   8  20      464.32      428.40     26.07 o 
   3   8  20        0.01        4.80     11.50 o 
   4   8  20      115.60      116.06     15.38 o 
   5   8  20      355.59      299.98     22.11 o 
   6   8  20       30.87       31.62     14.15 o 
   7   8  20      169.39      163.38     20.94 o 
   8   8  20        1.84        6.42     15.08 o 
   9   8  20       35.05       60.00     19.93 o 
  10   8  20      121.04      155.61     24.73 o 
  11   8  20      102.90      102.33     23.48 o 
  12   8  20       78.76       87.23     22.67 o 
  13   8  20       44.29       21.42     20.51 o 
  14   8  20        3.77        0.00     19.81 o 
   1   9  20       96.38       82.58     15.42 o 
   2   9  20       67.06       43.64     13.84 o 
   3   9  20       75.05       80.42     15.33 o 
   4   9  20      112.70      140.11     18.32 o 
   5   9  20      151.94      191.97     24.63 o 
   6   9  20      306.85      285.08     23.25 o 
   7   9  20      362.75      347.99     27.23 o 
   8   9  20      196.23      214.02     23.59 o 
   9   9  20      209.37      255.56     28.85 o 
  10   9  20       31.88       13.16     18.54 o 
  11   9  20       26.87        0.00     18.50 o 
  12   9  20       35.22        0.00     19.70 o 
   0  10  20      524.29      542.41     41.36 o 
   1  10  20      225.25      254.74     21.27 o 
   2  10  20       66.86       34.94     14.54 o 
   3  10  20       66.02       60.14     17.18 o 
   4  10  20        0.33        2.55     13.43 o 
   5  10  20       42.99       35.77     16.35 o 
   6  10  20      160.61      206.92     21.60 o 
   7  10  20        4.78        4.12     15.52 o 
   8  10  20       41.11       29.78     18.33 o 
   9  10  20      281.63      288.86     29.85 o 
  10  10  20        7.52       15.33     19.98 o 
   1  11  20      195.42      214.82     22.09 o 
   2  11  20      140.30      133.12     25.05 o 
   3  11  20      260.10      279.48     23.95 o 
   4  11  20        0.08        0.00     15.19 o 
   5  11  20        6.91        0.00     16.49 o 
   6  11  20       44.41       42.58     19.02 o 
   7  11  20       47.22       90.65     23.17 o 
   8  11  20       15.84        0.00     19.17 o 
   0  12  20       18.45        0.00     31.39 o 
   1  12  20       47.93       33.08     20.47 o 
   2  12  20      111.43       93.37     21.38 o 
   3  12  20       13.44       19.04     18.13 o 
   1   1  21      328.09      403.51     20.04 o 
   2   1  21     1354.66     1206.53     27.85 o 
   3   1  21      148.51      110.92     11.72 o 
   4   1  21        7.35        1.79      9.62 o 
   5   1  21      167.11      148.61     16.76 o 
   6   1  21      263.36      259.00     20.11 o 
   7   1  21     1436.06     1426.48     39.20 o 
   8   1  21      385.21      390.29     24.55 o 
   9   1  21      156.22      155.98     22.04 o 
  10   1  21      334.68      322.13     23.98 o 
  11   1  21       11.05       14.80     14.10 o 
  12   1  21      246.54      233.86     22.15 o 
  13   1  21      182.20      189.63     21.33 o 
  14   1  21       42.01       27.79     16.14 o 
  15   1  21      170.69      199.34     23.15 o 
  16   1  21       12.36        2.18     16.61 o 
  17   1  21       29.65       21.81     17.89 o 
  18   1  21        2.60        0.00     16.19 o 
   0   2  21      132.11      143.01     16.89 o 
   1   2  21     1064.79      861.22     23.17 o 
   2   2  21      286.16      259.26     14.68 o 
   3   2  21     2971.03     2849.89     44.87 o 
   4   2  21      305.79      312.62     16.10 o 
   5   2  21     1913.54     1964.93     47.65 o 
   6   2  21       40.06       40.23     13.02 o 
   7   2  21      400.44      369.67     37.74 o 
   8   2  21      122.46      105.30     16.91 o 
   9   2  21      702.76      662.77     30.99 o 
  10   2  21       46.09       50.28     15.30 o 
  11   2  21       82.92       79.31     17.19 o 
  12   2  21      311.83      316.46     24.76 o 
  13   2  21      158.57      137.18     19.91 o 
  14   2  21      155.92      155.17     20.96 o 
  15   2  21      278.26      314.97     26.69 o 
  16   2  21       82.51       76.66     19.05 o 
  17   2  21        1.01       11.72     18.35 o 
   1   3  21      504.81      439.06     17.91 o 
   2   3  21      341.75      259.60     15.35 o 
   3   3  21      176.34      146.65     13.86 o 
   4   3  21      902.78      800.60     24.62 o 
   5   3  21       21.41       29.10     10.75 o 
   6   3  21       27.39       46.23     13.61 o 
   7   3  21      284.07      246.80     20.53 o 
   8   3  21      667.43      624.54     30.12 o 
   9   3  21       26.89       13.22     13.26 o 
  10   3  21      168.06      164.72     19.68 o 
  11   3  21       47.12       36.11     15.29 o 
  12   3  21       42.05       34.10     15.65 o 
  13   3  21      136.82       82.91     17.85 o 
  14   3  21       46.22       42.89     17.23 o 
  15   3  21      113.62      125.59     20.88 o 
  16   3  21       18.23       22.58     17.50 o 
  17   3  21      107.16      160.41     23.03 o 
   0   4  21        7.32        0.00     17.80 o 
   1   4  21      849.10      799.08     23.25 o 
   2   4  21        2.08        0.00      9.20 o 
   3   4  21       96.11       83.32     11.70 o 
   4   4  21        6.34        9.81      9.85 o 
   5   4  21      136.57      134.06     14.05 o 
   6   4  21      517.59      502.99     26.65 o 
   7   4  21      596.48      557.70     34.66 o 
   8   4  21       20.35       12.94     13.47 o 
   9   4  21        5.01        0.00     13.07 o 
  10   4  21      190.21      244.18     24.24 o 
  11   4  21      210.32      236.39     22.35 o 
  12   4  21        3.51       10.89     14.84 o 
  13   4  21       88.28      117.11     19.52 o 
  14   4  21      235.16      216.91     25.78 o 
  15   4  21        7.44        0.00     15.85 o 
  16   4  21       35.55       39.39     18.05 o 
  17   4  21      104.38      103.58     21.58 o 
   1   5  21       98.34       93.69     11.74 o 
   2   5  21      126.75      151.95     13.73 o 
   3   5  21      230.97      264.85     16.23 o 
   4   5  21     1071.86      933.78     31.39 o 
   5   5  21        0.33        0.00     10.50 o 
   6   5  21       78.38       89.16     14.71 o 
   7   5  21      131.86      130.11     17.83 o 
   8   5  21       98.13       80.95     16.26 o 
   9   5  21       14.15        0.00     12.64 o 
  10   5  21      276.27      289.03     23.81 o 
  11   5  21      112.61      112.30     18.87 o 
  12   5  21        1.04        4.64     14.95 o 
  13   5  21        0.97        0.00     15.90 o 
  14   5  21      367.17      389.20     28.45 o 
  15   5  21      241.06      244.16     25.90 o 
  16   5  21        1.67        0.00     16.61 o 
   0   6  21      147.94      110.85     19.19 o 
   1   6  21        5.26        1.15      9.78 o 
   2   6  21       71.90       58.13     11.45 o 
   3   6  21      194.25      207.56     15.42 o 
   4   6  21       38.97       42.73     11.45 o 
   5   6  21      208.08      185.37     15.84 o 
   6   6  21      796.08      803.23     28.80 o 
   7   6  21      246.60      267.40     21.81 o 
   8   6  21        3.31        0.00     13.32 o 
   9   6  21       56.86       18.33     16.23 o 
  10   6  21       80.71       80.27     17.66 o 
  11   6  21      293.97      278.20     24.66 o 
  12   6  21      625.85      697.89     34.93 o 
  13   6  21       38.44       38.44     20.00 o 
  14   6  21       14.36       20.23     16.94 o 
  15   6  21      557.94      586.08     34.77 o 
   1   7  21        4.80        5.71     10.40 o 
   2   7  21        8.77        5.92     10.15 o 
   3   7  21      205.02      213.98     15.98 o 
   4   7  21        3.34        0.00      9.96 o 
   5   7  21       65.47       55.47     14.11 o 
   6   7  21       58.73       69.31     13.44 o 
   7   7  21       41.29       35.80     14.95 o 
   8   7  21       58.12       66.63     18.57 o 
   9   7  21       67.18       89.91     19.85 o 
  10   7  21       11.83        4.05     16.22 o 
  11   7  21      127.63      118.57     21.69 o 
  12   7  21       50.98       33.39     19.29 o 
  13   7  21      336.71      386.86     31.65 o 
  14   7  21        1.48        9.64     19.21 o 
   0   8  21      315.71      247.47     29.03 o 
   1   8  21        7.85       26.15     12.67 o 
   2   8  21        9.43       22.74     12.72 o 
   3   8  21       18.26       14.00     12.48 o 
   4   8  21       16.10        0.00     12.86 o 
   5   8  21      312.17      341.62     23.79 o 
   6   8  21      116.04      113.66     17.86 o 
   7   8  21      240.13      266.60     24.51 o 
   8   8  21       24.74        0.00     17.26 o 
   9   8  21       58.26       33.94     19.79 o 
  10   8  21      486.66      552.50     47.58 o 
  11   8  21      109.23       96.41     23.34 o 
  12   8  21      358.24      367.51     33.31 o 
  13   8  21      343.74      411.17     50.79 o 
   1   9  21       83.46      117.35     16.70 o 
   2   9  21       33.79       19.85     13.86 o 
   3   9  21      457.08      464.34     25.47 o 
   4   9  21       17.09        0.00     14.02 o 
   5   9  21      200.90      229.77     21.55 o 
   6   9  21       51.77       73.43     17.35 o 
   7   9  21        6.32       14.52     16.77 o 
   8   9  21      176.26      192.54     29.15 o 
   9   9  21       31.13       29.34     19.86 o 
  10   9  21      607.19      500.28     36.11 o 
  11   9  21       90.93      113.20     24.41 o 
   0  10  21      620.76      665.71     46.34 o 
   1  10  21       31.14       20.82     15.15 o 
   2  10  21        2.85       12.47     16.46 o 
   3  10  21      137.89      167.80     19.06 o 
   4  10  21        7.32       16.19     15.22 o 
   5  10  21        2.88        5.24     15.04 o 
   6  10  21       26.23        1.01     15.33 o 
   7  10  21      105.67      110.44     21.73 o 
   8  10  21      273.63      241.21     28.89 o 
   9  10  21       27.51        7.32     19.04 o 
   1  11  21       48.13       76.82     17.52 o 
   2  11  21        0.42        0.00     15.21 o 
   3  11  21      394.87      440.93     26.79 o 
   4  11  21      388.95      430.18     28.62 o 
   5  11  21      218.24      216.40     23.07 o 
   6  11  21      228.18      301.85     29.92 o 
   0   0  22      504.82      434.11     43.35 o 
   1   0  22      302.45      357.47     30.26 o 
   2   0  22     1739.74     1844.06     45.86 o 
   3   0  22      221.91      224.82     22.42 o 
   4   0  22       92.25      110.80     18.60 o 
   5   0  22      557.08      500.49     37.38 o 
   6   0  22      358.04      389.99     33.92 o 
   7   0  22       39.51       24.86     24.39 o 
   8   0  22        0.03        0.00     18.06 o 
   9   0  22       37.72       29.41     20.94 o 
  10   0  22      819.10      864.85     51.82 o 
  11   0  22        7.62       17.74     20.02 o 
  12   0  22      667.42      612.05     46.09 o 
  13   0  22      406.92      440.37     41.12 o 
  14   0  22     1222.00     1392.61     74.06 o 
  15   0  22      758.79      674.45     77.89 o 
  16   0  22      417.00      359.58     41.07 o 
  17   0  22        9.25        0.00     24.19 o 
   1   1  22      552.91      536.63     24.08 o 
   2   1  22      663.21      741.57     23.98 o 
   3   1  22        5.36        0.00      9.80 o 
   4   1  22        2.38        9.63     10.10 o 
   5   1  22       25.43       32.49     13.25 o 
   6   1  22        3.10        0.00     12.09 o 
   7   1  22      206.96      200.72     19.71 o 
   8   1  22       87.85      103.73     17.10 o 
   9   1  22        0.44        0.00     13.24 o 
  10   1  22      283.71      257.67     22.39 o 
  11   1  22       44.77       43.35     15.49 o 
  12   1  22      324.67      333.54     27.30 o 
  13   1  22        2.12        8.09     15.73 o 
  14   1  22        0.10        0.00     15.46 o 
  15   1  22        4.66        0.00     15.73 o 
  16   1  22       42.73       23.65     17.64 o 
  17   1  22       22.87       43.66     18.62 o 
   0   2  22      267.42      235.07     20.08 o 
   1   2  22      362.39      444.22     18.06 o 
   2   2  22      152.46      187.73     14.10 o 
   3   2  22        4.47        7.24      9.52 o 
   4   2  22      151.33      148.96     14.15 o 
   5   2  22      327.24      362.24     22.88 o 
   6   2  22      634.18      609.68     29.16 o 
   7   2  22        3.97       30.25     13.88 o 
   8   2  22        4.28        0.00     12.89 o 
   9   2  22      244.28      247.75     21.64 o 
  10   2  22      275.10      250.71     22.41 o 
  11   2  22      158.60      164.00     20.50 o 
  12   2  22        7.96        0.00     15.00 o 
  13   2  22       23.77        0.00     14.62 o 
  14   2  22        0.30        7.35     15.88 o 
  15   2  22       11.23       12.78     16.40 o 
  16   2  22       28.86       45.23     18.42 o 
  17   2  22        0.02        3.12     17.40 o 
   1   3  22      709.69      646.69     21.50 o 
   2   3  22      203.45      177.81     13.89 o 
   3   3  22     1466.86     1387.35     49.72 o 
   4   3  22       30.49       15.89     10.73 o 
   5   3  22      331.26      345.96     22.96 o 
   6   3  22      250.14      242.33     23.99 o 
   7   3  22        0.39        3.14     12.84 o 
   8   3  22        3.22        0.00     12.58 o 
   9   3  22        1.78        0.00     12.99 o 
  10   3  22      139.58      149.51     19.38 o 
  11   3  22      628.86      685.61     33.71 o 
  12   3  22        1.11        0.00     14.89 o 
  13   3  22      471.66      439.25     29.02 o 
  14   3  22      144.51      168.97     22.35 o 
  15   3  22      170.90      218.97     24.62 o 
  16   3  22      246.74      287.00     26.63 o 
   0   4  22      161.44      157.22     22.02 o 
   1   4  22      430.23      382.12     18.59 o 
   2   4  22       75.63       97.26     13.24 o 
   3   4  22      321.82      302.05     16.84 o 
   4   4  22      346.89      372.63     19.81 o 
   5   4  22     1259.39     1231.28     35.00 o 
   6   4  22      107.02       85.98     16.40 o 
   7   4  22      229.12      252.55     21.27 o 
   8   4  22       81.63       52.96     15.67 o 
   9   4  22      133.15      138.62     23.19 o 
  10   4  22      227.88      257.70     22.41 o 
  11   4  22       73.08       58.34     16.95 o 
  12   4  22      239.86      287.37     24.45 o 
  13   4  22        0.06        7.67     15.77 o 
  14   4  22      101.71       92.90     20.11 o 
  15   4  22      220.38      244.96     25.07 o 
  16   4  22      265.29      284.10     27.00 o 
   1   5  22      350.27      342.31     19.05 o 
   2   5  22      130.34      120.49     13.48 o 
   3   5  22      191.03      197.93     15.06 o 
   4   5  22      188.39      172.94     15.47 o 
   5   5  22      241.59      224.58     17.08 o 
   6   5  22        0.02        0.00     12.75 o 
   7   5  22      391.40      396.30     25.38 o 
   8   5  22        0.06        1.34     13.73 o 
   9   5  22       47.01       41.58     15.69 o 
  10   5  22        1.50        0.00     13.91 o 
  11   5  22       41.18       20.14     15.26 o 
  12   5  22       93.00      111.51     19.50 o 
  13   5  22       39.35       44.76     17.75 o 
  14   5  22      432.99      429.85     34.51 o 
  15   5  22        0.35        0.00     16.89 o 
   0   6  22        5.08        0.00     15.14 o 
   1   6  22      198.00      189.24     15.20 o 
   2   6  22       65.92       49.83     11.89 o 
   3   6  22      416.86      370.36     19.13 o 
   4   6  22       23.90        0.52     11.06 o 
   5   6  22      287.67      261.68     18.34 o 
   6   6  22      235.22      256.86     22.44 o 
   7   6  22       11.55        4.00     13.26 o 
   8   6  22       52.31       39.34     18.22 o 
   9   6  22      701.26      691.70     33.45 o 
  10   6  22      250.85      275.60     23.96 o 
  11   6  22      103.39       78.50     18.79 o 
  12   6  22       72.42       64.05     18.88 o 
  13   6  22      389.30      499.62     31.48 o 
  14   6  22      166.94      152.18     22.62 o 
   1   7  22       87.37       85.19     14.14 o 
   2   7  22        9.13        0.37     10.35 o 
   3   7  22       14.10        9.91     11.02 o 
   4   7  22      433.43      436.69     23.34 o 
   5   7  22        6.17        0.00     11.93 o 
   6   7  22       27.23        7.28     13.95 o 
   7   7  22       32.75       13.13     15.93 o 
   8   7  22      103.99      115.29     20.86 o 
   9   7  22      729.74      774.00     40.13 o 
  10   7  22       52.89       54.00     19.28 o 
  11   7  22       57.36       34.40     19.93 o 
  12   7  22     1355.90     1328.17     54.58 o 
  13   7  22      241.12      282.70     28.51 o 
   0   8  22     2601.10     2629.01     79.94 o 
   1   8  22        0.19       12.42     13.85 o 
   2   8  22       13.48       16.82     14.16 o 
   3   8  22       53.24       61.47     14.82 o 
   4   8  22      292.87      320.68     23.56 o 
   5   8  22       10.53        0.00     13.97 o 
   6   8  22      165.44      158.91     21.36 o 
   7   8  22      127.95      145.80     23.44 o 
   8   8  22       33.17       38.12     19.43 o 
   9   8  22       85.08      118.87     23.15 o 
  10   8  22       92.03       97.94     23.12 o 
  11   8  22        1.01       25.78     19.80 o 
  12   8  22        2.13        0.00     18.11 o 
   1   9  22      439.76      450.15     41.52 o 
   2   9  22      705.71      665.50     33.51 o 
   3   9  22      271.86      337.48     22.83 o 
   4   9  22      467.43      490.12     41.17 o 
   5   9  22        2.01        0.00     14.42 o 
   6   9  22      232.16      222.74     24.79 o 
   7   9  22        0.41        0.00     17.93 o 
   8   9  22        0.59        2.56     18.84 o 
   9   9  22      128.18      120.19     29.04 o 
  10   9  22      126.44      148.45     26.03 o 
   0  10  22      259.72      298.03     35.77 o 
   1  10  22      439.43      473.77     28.66 o 
   2  10  22        0.34        0.57     15.22 o 
   3  10  22       62.31       55.48     21.85 o 
   4  10  22      645.87      672.91     33.33 o 
   5  10  22       84.58       85.04     18.54 o 
   6  10  22        0.58        5.49     18.64 o 
   7  10  22       97.46      113.75     24.07 o 
   8  10  22        4.56        3.39     20.25 o 
   1  11  22       70.90       73.27     18.08 o 
   2  11  22      125.32      129.51     20.31 o 
   3  11  22        0.09        6.41     17.26 o 
   4  11  22     1640.51     1783.20     50.49 o 
   1   1  23        0.00        0.00      9.19 o 
   2   1  23        4.90        0.00      8.95 o 
   3   1  23        0.94        0.00     10.36 o 
   4   1  23       50.35       52.47     14.30 o 
   5   1  23      284.89      258.81     25.75 o 
   6   1  23        7.80        6.22     13.14 o 
   7   1  23      547.36      583.42     29.57 o 
   8   1  23      102.75       90.21     17.49 o 
   9   1  23        3.04        0.00     13.30 o 
  10   1  23      137.17      118.47     18.82 o 
  11   1  23      903.81      834.42     37.30 o 
  12   1  23       75.78       87.75     18.28 o 
  13   1  23       78.67       63.62     26.00 o 
  14   1  23       77.35       78.97     18.94 o 
  15   1  23      306.23      309.50     28.98 o 
  16   1  23      216.32      209.02     24.87 o 
   0   2  23      448.36      418.42     25.47 o 
   1   2  23     2565.86     2411.07     46.08 o 
   2   2  23        5.74        0.00      9.59 o 
   3   2  23        5.41        0.00      9.94 o 
   4   2  23        1.84        3.41     11.01 o 
   5   2  23      278.62      287.02     21.16 o 
   6   2  23      312.32      326.03     22.99 o 
   7   2  23      464.39      425.29     25.58 o 
   8   2  23      188.34      172.03     19.42 o 
   9   2  23       60.60       63.97     16.10 o 
  10   2  23      359.12      323.14     25.06 o 
  11   2  23      336.01      332.71     25.11 o 
  12   2  23       46.23       39.50     16.77 o 
  13   2  23        0.16        0.00     15.24 o 
  14   2  23        8.01       13.31     16.70 o 
  15   2  23      248.44      279.90     26.21 o 
  16   2  23        0.25        0.00     17.00 o 
   1   3  23      807.22      766.66     25.35 o 
   2   3  23      137.84      141.53     13.62 o 
   3   3  23      130.80      152.60     16.46 o 
   4   3  23       98.23       79.63     15.95 o 
   5   3  23      385.83      373.59     23.52 o 
   6   3  23      214.16      207.00     19.90 o 
   7   3  23      490.79      492.50     27.48 o 
   8   3  23       21.55       32.31     15.07 o 
   9   3  23       11.09        0.00     13.51 o 
  10   3  23        9.00        6.20     14.06 o 
  11   3  23      242.37      231.10     22.71 o 
  12   3  23      282.51      343.42     26.17 o 
  13   3  23      101.74       95.31     24.79 o 
  14   3  23        0.07        0.00     16.04 o 
  15   3  23       60.68       53.87     19.15 o 
  16   3  23       10.55        7.96     17.82 o 
   0   4  23       65.86       42.11     17.48 o 
   1   4  23       13.26       32.11     10.93 o 
   2   4  23     1194.54     1176.76     31.30 o 
   3   4  23       42.03       45.30     11.56 o 
   4   4  23       48.14       13.74     12.49 o 
   5   4  23      650.11      741.34     34.98 o 
   6   4  23        2.25        0.49     14.25 o 
   7   4  23      181.65      188.21     25.23 o 
   8   4  23        7.15        0.00     13.23 o 
   9   4  23       84.52       79.89     16.94 o 
  10   4  23       14.96        8.28     15.06 o 
  11   4  23       20.38       31.40     15.57 o 
  12   4  23      210.01      228.22     23.23 o 
  13   4  23      109.62      102.49     20.11 o 
  14   4  23      488.00      554.04     33.51 o 
  15   4  23        2.67        0.00     16.84 o 
   1   5  23        3.62        0.00     11.14 o 
   2   5  23        0.01        0.00     11.02 o 
   3   5  23        0.01        0.00     10.26 o 
   4   5  23      807.94      861.01     29.66 o 
   5   5  23      465.00      480.25     27.43 o 
   6   5  23       10.78        2.27     13.46 o 
   7   5  23        0.62        0.00     13.60 o 
   8   5  23        5.36        2.48     14.16 o 
   9   5  23      371.36      455.89     28.38 o 
  10   5  23      226.41      301.98     24.49 o 
  11   5  23      375.38      453.16     29.41 o 
  12   5  23      124.82      154.79     21.95 o 
  13   5  23      111.69       92.11     20.37 o 
  14   5  23      109.20       86.04     20.41 o 
   0   6  23       26.78       33.53     17.30 o 
   1   6  23     1967.60     2065.97     42.04 o 
   2   6  23        2.75        0.00     10.48 o 
   3   6  23      460.34      459.19     21.30 o 
   4   6  23      115.14      130.28     15.09 o 
   5   6  23       96.80       97.94     16.79 o 
   6   6  23      271.91      325.93     30.38 o 
   7   6  23        3.10        0.00     13.81 o 
   8   6  23      153.38      191.06     21.65 o 
   9   6  23        0.07        0.00     14.79 o 
  10   6  23        8.17        0.00     14.58 o 
  11   6  23      256.71      270.08     24.94 o 
  12   6  23      386.13      364.96     28.14 o 
  13   6  23        9.51        0.00     17.27 o 
   1   7  23      184.61      162.37     16.17 o 
   2   7  23       20.32       23.17     12.41 o 
   3   7  23        5.71       31.94     13.31 o 
   4   7  23       55.37       52.41     18.35 o 
   5   7  23       26.76       45.76     15.36 o 
   6   7  23        4.65       22.11     16.68 o 
   7   7  23       37.20       41.79     18.13 o 
   8   7  23       48.59       46.86     19.35 o 
   9   7  23        1.00        0.00     17.12 o 
  10   7  23      188.15      180.62     24.52 o 
  11   7  23       51.66       54.57     27.48 o 
  12   7  23       10.15        3.60     18.93 o 
   0   8  23      399.20      386.85     44.61 o 
   1   8  23     1164.09     1175.20     41.33 o 
   2   8  23       25.46        9.93     14.46 o 
   3   8  23       76.90       89.72     17.27 o 
   4   8  23      113.94       74.63     17.97 o 
   5   8  23        0.03        1.29     15.69 o 
   6   8  23       41.80       52.41     19.75 o 
   7   8  23        8.75        0.00     18.02 o 
   8   8  23        7.08        0.00     17.86 o 
   9   8  23      295.14      306.33     30.41 o 
  10   8  23        2.14       23.72     20.64 o 
  11   8  23       32.01       54.80     24.52 o 
   1   9  23      285.41      293.85     23.63 o 
   2   9  23       95.83      135.20     20.38 o 
   3   9  23      202.01      161.02     20.14 o 
   4   9  23      404.12      354.96     28.87 o 
   5   9  23       32.87       21.99     17.81 o 
   6   9  23       25.22       57.91     20.74 o 
   7   9  23      605.49      616.80     39.01 o 
   8   9  23      121.92      110.21     23.64 o 
   9   9  23      172.08      173.07     37.43 o 
   0  10  23      672.08      695.20     48.50 o 
   1  10  23       12.17        0.74     15.30 o 
   2  10  23      393.93      432.32     30.88 o 
   3  10  23      254.60      267.83     26.07 o 
   4  10  23       33.38       22.97     17.10 o 
   5  10  23      202.54      235.85     25.56 o 
   6  10  23       51.05       63.03     20.21 o 
   0   0  24     4714.67     4570.55    122.39 o 
   1   0  24       13.41       30.06     16.49 o 
   2   0  24      495.18      393.19     29.06 o 
   3   0  24      430.33      428.61     30.08 o 
   4   0  24      605.69      584.00     44.18 o 
   5   0  24      865.00      853.10     49.07 o 
   6   0  24       22.48        0.00     18.08 o 
   7   0  24      257.64      295.50     42.07 o 
   8   0  24      428.32      448.80     39.43 o 
   9   0  24      104.31      103.74     25.50 o 
  10   0  24      828.15      737.49     49.47 o 
  11   0  24       36.21        0.83     22.15 o 
  12   0  24       96.14       98.81     30.37 o 
  13   0  24      169.16      153.32     31.47 o 
  14   0  24       87.77       77.81     27.52 o 
  15   0  24      257.71      239.04     36.22 o 
   1   1  24      266.88      235.92     16.68 o 
   2   1  24        0.21        0.00     10.38 o 
   3   1  24        4.85        0.00     10.93 o 
   4   1  24      115.77      115.95     16.96 o 
   5   1  24        4.04        0.00     13.24 o 
   6   1  24       22.46       13.20     13.92 o 
   7   1  24       23.28       10.50     14.36 o 
   8   1  24       31.71       26.64     14.86 o 
   9   1  24      106.47      134.65     20.50 o 
  10   1  24       62.12       48.86     17.35 o 
  11   1  24       44.20       26.68     15.50 o 
  12   1  24       62.31       51.37     17.70 o 
  13   1  24       89.93       97.31     19.93 o 
  14   1  24      264.86      336.32     28.63 o 
  15   1  24        0.78        0.00     15.40 o 
   0   2  24       65.18       48.94     26.77 o 
   1   2  24        0.13        3.28     10.07 o 
   2   2  24     1182.97     1208.01     32.41 o 
   3   2  24       43.18       32.81     12.92 o 
   4   2  24     1323.65     1371.27     39.78 o 
   5   2  24        0.18        7.21     12.99 o 
   6   2  24       85.99       68.72     15.86 o 
   7   2  24       43.25       27.48     14.49 o 
   8   2  24       53.83       36.13     15.12 o 
   9   2  24      279.23      264.21     23.32 o 
  10   2  24      249.82      255.65     23.08 o 
  11   2  24        2.13        0.00     14.47 o 
  12   2  24       21.41        1.93     15.53 o 
  13   2  24       34.55       29.63     17.44 o 
  14   2  24        0.33        0.00     16.43 o 
  15   2  24       29.49       16.92     18.22 o 
   1   3  24        9.16        0.11     10.26 o 
   2   3  24      483.75      496.84     21.38 o 
   3   3  24        2.01        0.00     11.35 o 
   4   3  24        1.65       12.68     13.06 o 
   5   3  24        1.15        0.00     13.20 o 
   6   3  24        0.08        0.00     12.92 o 
   7   3  24       66.44       58.02     15.94 o 
   8   3  24      605.16      611.23     31.50 o 
   9   3  24      249.72      237.08     22.41 o 
  10   3  24      120.23      126.80     21.65 o 
  11   3  24      146.37      114.94     20.03 o 
  12   3  24      751.61      724.73     39.79 o 
  13   3  24      317.43      312.31     27.26 o 
  14   3  24      691.13      694.75     37.27 o 
  15   3  24      164.18      145.59     23.28 o 
   0   4  24      917.73      836.96     41.08 o 
   1   4  24       37.12       34.35     11.52 o 
   2   4  24     1146.99     1108.80     32.40 o 
   3   4  24       12.65        1.11     11.04 o 
   4   4  24       50.65       35.14     14.44 o 
   5   4  24       10.21       10.36     13.47 o 
   6   4  24      198.33      184.26     19.96 o 
   7   4  24       24.52       14.16     14.11 o 
   8   4  24       73.14       65.99     17.02 o 
   9   4  24      248.43      252.61     24.57 o 
  10   4  24      176.04      148.89     20.84 o 
  11   4  24        4.17        0.00     15.10 o 
  12   4  24        9.82        0.00     14.78 o 
  13   4  24        2.37        0.00     15.73 o 
  14   4  24       16.39        0.10     16.83 o 
   1   5  24      330.14      341.13     25.46 o 
   2   5  24        9.57       10.72     11.02 o 
   3   5  24        5.03        0.00     10.87 o 
   4   5  24      118.61      125.42     17.40 o 
   5   5  24       38.14       28.80     17.07 o 
   6   5  24        3.00        0.00     13.44 o 
   7   5  24        4.58       11.56     14.14 o 
   8   5  24       61.46       86.70     17.73 o 
   9   5  24      335.95      365.79     26.45 o 
  10   5  24      130.69      135.46     20.26 o 
  11   5  24        1.79        0.00     15.67 o 
  12   5  24       52.69       66.55     19.00 o 
  13   5  24       77.55       75.03     19.95 o 
   0   6  24      557.68      645.58     37.40 o 
   1   6  24      399.53      447.92     22.83 o 
   2   6  24      221.86      246.08     17.27 o 
   3   6  24        0.64        9.73     11.88 o 
   4   6  24      295.28      342.86     22.18 o 
   5   6  24      292.65      308.88     33.16 o 
   6   6  24       14.20       19.78     15.65 o 
   7   6  24      279.83      285.12     23.75 o 
   8   6  24       12.36        0.00     14.56 o 
   9   6  24       39.46        0.03     15.74 o 
  10   6  24      152.77      167.22     22.15 o 
  11   6  24      394.29      359.30     28.06 o 
  12   6  24        7.05        8.91     17.18 o 
   1   7  24       10.25        0.00     12.82 o 
   2   7  24      380.88      445.99     26.14 o 
   3   7  24        6.80        0.00     12.70 o 
   4   7  24      235.54      230.23     19.65 o 
   5   7  24      160.83      134.17     20.80 o 
   6   7  24       35.04        0.00     18.77 o 
   7   7  24        4.16        0.00     16.31 o 
   8   7  24      178.15      174.19     23.45 o 
   9   7  24       78.76       66.00     19.98 o 
  10   7  24       15.39        0.00     16.30 o 
  11   7  24      473.86      487.95     34.44 o 
   0   8  24        0.01       21.45     21.43 o 
   1   8  24      323.92      307.09     23.55 o 
   2   8  24      230.12      254.88     24.23 o 
   3   8  24      258.36      248.16     23.79 o 
   4   8  24      275.22      256.74     23.18 o 
   5   8  24      103.80      109.84     25.92 o 
   6   8  24        2.70       25.62     18.96 o 
   7   8  24       57.25       42.94     20.03 o 
   8   8  24       50.01       37.31     20.84 o 
   9   8  24      131.80      142.76     25.64 o 
  10   8  24      328.45      359.61     33.40 o 
   1   9  24        1.42       10.75     15.63 o 
   2   9  24        4.03       22.18     16.21 o 
   3   9  24      388.89      372.52     29.13 o 
   4   9  24       99.93      106.41     18.98 o 
   5   9  24       11.30       19.36     19.54 o 
   6   9  24        0.00        0.00     20.28 o 
   7   9  24        0.33        0.00     19.02 o 
   0  10  24      154.35      131.86     38.17 o 
   1  10  24       81.65       70.55     18.48 o 
   2  10  24      136.16      180.17     23.67 o 
   3  10  24       17.16        0.00     16.77 o 
   4  10  24       18.26       57.06     19.31 o 
   1   1  25      316.21      310.12     18.80 o 
   2   1  25       28.62       13.43     11.56 o 
   3   1  25      406.07      347.45     23.37 o 
   4   1  25      634.27      635.69     30.30 o 
   5   1  25       26.49       24.02     16.20 o 
   6   1  25       93.50       94.47     17.31 o 
   7   1  25      220.15      267.38     23.08 o 
   8   1  25        3.65        0.00     14.08 o 
   9   1  25       10.61        0.00     16.62 o 
  10   1  25       71.26       72.65     17.72 o 
  11   1  25        3.69        4.77     15.55 o 
  12   1  25       23.32       43.33     17.57 o 
  13   1  25      136.96      117.51     21.19 o 
  14   1  25       11.47       16.11     17.48 o 
   0   2  25      427.28      446.78     31.34 o 
   1   2  25        4.46        0.00      9.91 o 
   2   2  25        0.26        7.00     11.11 o 
   3   2  25      234.33      233.87     20.64 o 
   4   2  25       19.83        8.58     13.87 o 
   5   2  25      420.12      430.75     26.29 o 
   6   2  25      178.43      249.08     21.68 o 
   7   2  25       13.19        0.00     14.01 o 
   8   2  25       65.04       74.56     17.33 o 
   9   2  25        2.67        0.00     14.07 o 
  10   2  25      106.58      108.13     20.64 o 
  11   2  25      122.51      117.93     19.88 o 
  12   2  25     1459.59     1362.90     49.67 o 
  13   2  25        1.60        0.00     16.32 o 
  14   2  25      176.00      191.10     23.74 o 
   1   3  25      146.36      154.96     15.57 o 
   2   3  25      249.60      241.64     17.97 o 
   3   3  25      315.83      316.44     24.59 o 
   4   3  25      433.26      423.56     25.68 o 
   5   3  25        0.73        0.00     12.81 o 
   6   3  25       66.67       76.42     16.72 o 
   7   3  25       16.64       49.75     16.58 o 
   8   3  25        7.58        8.76     14.61 o 
   9   3  25       27.88       15.65     16.01 o 
  10   3  25      244.94      285.85     24.72 o 
  11   3  25      130.69      141.16     21.02 o 
  12   3  25       11.13        0.00     15.67 o 
  13   3  25       83.11       74.27     19.86 o 
  14   3  25       70.29       98.29     20.70 o 
   0   4  25      289.55      303.83     27.42 o 
   1   4  25       53.32       63.68     13.22 o 
   2   4  25        0.84        6.18     11.09 o 
   3   4  25      124.50      125.35     15.98 o 
   4   4  25       32.85       21.81     14.11 o 
   5   4  25      116.40      108.24     19.47 o 
   6   4  25       99.76      112.44     18.19 o 
   7   4  25      167.96      229.59     22.32 o 
   8   4  25        7.93        0.00     14.23 o 
   9   4  25      424.63      446.81     29.49 o 
  10   4  25      153.12      236.09     33.38 o 
  11   4  25       10.89        0.03     16.24 o 
  12   4  25      211.12      222.79     23.96 o 
  13   4  25      159.88      152.92     22.31 o 
   1   5  25       42.64       57.57     13.53 o 
   2   5  25        1.08        0.00     12.01 o 
   3   5  25      111.93       88.17     15.54 o 
   4   5  25       82.24       79.71     16.65 o 
   5   5  25       10.56        0.00     13.23 o 
   6   5  25      236.69      233.33     22.07 o 
   7   5  25       14.91        4.99     14.82 o 
   8   5  25      101.95       66.27     17.62 o 
   9   5  25      252.98      271.27     24.69 o 
  10   5  25      357.15      368.97     34.23 o 
  11   5  25        1.70        0.00     15.61 o 
  12   5  25      207.36      217.30     24.46 o 
   0   6  25       14.77        0.00     17.10 o 
   1   6  25       29.59       50.53     13.76 o 
   2   6  25      304.13      328.67     25.68 o 
   3   6  25      161.14      175.76     22.98 o 
   4   6  25      164.35      201.49     20.71 o 
   5   6  25        9.89        0.00     17.84 o 
   6   6  25        0.77       19.54     15.56 o 
   7   6  25      266.06      277.85     24.26 o 
   8   6  25       29.84       42.44     17.35 o 
   9   6  25       30.57       27.96     17.05 o 
  10   6  25       12.57       14.84     17.08 o 
  11   6  25      151.68      129.37     22.44 o 
   1   7  25      131.57      136.83     19.10 o 
   2   7  25       11.78       30.28     17.56 o 
   3   7  25        0.45       12.74     15.34 o 
   4   7  25      919.70      986.37     45.36 o 
   5   7  25        0.00        0.00     16.67 o 
   6   7  25        5.52        3.37     16.39 o 
   7   7  25      119.87      162.14     23.54 o 
   8   7  25        1.36        0.00     16.61 o 
   9   7  25       75.60       94.83     26.22 o 
  10   7  25      204.18      204.63     25.88 o 
   0   8  25        4.98        0.00     20.52 o 
   1   8  25       58.21       40.91     16.47 o 
   2   8  25        0.14        0.00     16.02 o 
   3   8  25        9.80        5.62     16.48 o 
   4   8  25        6.29        6.69     23.41 o 
   5   8  25        3.26        0.00     17.72 o 
   6   8  25       44.28       38.77     19.70 o 
   7   8  25       99.00       88.85     22.38 o 
   8   8  25      226.06      286.59     33.64 o 
   1   9  25      111.37      163.19     22.29 o 
   2   9  25      706.94      775.59     38.59 o 
   3   9  25       83.80       97.90     20.47 o 
   4   9  25        9.72       16.06     20.87 o 
   5   9  25      143.43      150.40     25.38 o 
   0   0  26      760.04      895.95    148.29 o 
   1   0  26      693.14      740.59     39.04 o 
   2   0  26       88.98       99.62     30.28 o 
   3   0  26     1208.48     1210.74     57.04 o 
   4   0  26       35.31       37.56     21.21 o 
   5   0  26     1678.62     1872.08     68.46 o 
   6   0  26      321.44      277.01     32.53 o 
   7   0  26        0.00        0.00     20.77 o 
   8   0  26      300.43      348.61     37.11 o 
   9   0  26     2552.54     2781.80     90.12 o 
  10   0  26       20.93        7.72     21.79 o 
  11   0  26        0.13        0.00     20.06 o 
  12   0  26        6.57       16.05     23.26 o 
  13   0  26      925.26      879.95     71.46 o 
   1   1  26      314.98      355.28     22.11 o 
   2   1  26      269.50      305.00     20.92 o 
   3   1  26      155.75      159.50     18.87 o 
   4   1  26        0.82        8.97     13.53 o 
   5   1  26       28.35       20.03     14.59 o 
   6   1  26      137.16      140.67     19.53 o 
   7   1  26      792.17      810.86     36.74 o 
   8   1  26        0.00       24.55     15.71 o 
   9   1  26      125.76      136.27     24.11 o 
  10   1  26       19.43        8.19     16.45 o 
  11   1  26       85.39       67.45     19.18 o 
  12   1  26      200.89      218.12     24.13 o 
  13   1  26      173.84      155.91     22.78 o 
   0   2  26      672.77      685.14     40.05 o 
   1   2  26       65.59       71.45     14.78 o 
   2   2  26       63.95       76.81     15.30 o 
   3   2  26      339.92      421.51     25.85 o 
   4   2  26       86.02      107.71     17.90 o 
   5   2  26      166.30      214.70     21.39 o 
   6   2  26       62.32       58.86     16.40 o 
   7   2  26       64.38       57.80     16.84 o 
   8   2  26       71.35       65.54     17.79 o 
   9   2  26      607.16      633.65     33.74 o 
  10   2  26      314.79      333.23     29.68 o 
  11   2  26      548.27      591.96     34.96 o 
  12   2  26      103.18       51.42     18.39 o 
  13   2  26        7.20        8.50     16.95 o 
   1   3  26       26.73        0.00     12.01 o 
   2   3  26      394.56      407.69     25.26 o 
   3   3  26       95.90       87.84     19.32 o 
   4   3  26       12.60       16.80     14.35 o 
   5   3  26      572.42      549.70     29.88 o 
   6   3  26        1.24        8.23     14.61 o 
   7   3  26      401.68      433.27     31.51 o 
   8   3  26      101.06      108.00     18.98 o 
   9   3  26      153.74      146.58     20.70 o 
  10   3  26       10.46       25.77     16.83 o 
  11   3  26        0.03        0.00     15.04 o 
  12   3  26        1.54        4.09     17.08 o 
  13   3  26      345.40      365.62     29.06 o 
   0   4  26      306.17      289.42     27.49 o 
   1   4  26        9.83        0.00     12.77 o 
   2   4  26        0.09        0.00     13.14 o 
   3   4  26      517.07      615.94     30.85 o 
   4   4  26      242.31      221.46     21.55 o 
   5   4  26       63.40       58.93     19.94 o 
   6   4  26       39.75       36.68     16.27 o 
   7   4  26       25.17       26.98     20.84 o 
   8   4  26       19.63       19.78     15.68 o 
   9   4  26      523.89      509.90     31.24 o 
  10   4  26       37.22       68.92     18.68 o 
  11   4  26       29.06       51.60     18.27 o 
  12   4  26       73.43       34.41     17.67 o 
   1   5  26        4.21       12.09     12.42 o 
   2   5  26      120.52      121.62     18.13 o 
   3   5  26       21.49        8.76     15.94 o 
   4   5  26       27.34       23.61     15.38 o 
   5   5  26       84.17       91.31     17.97 o 
   6   5  26      192.29      178.56     20.51 o 
   7   5  26      571.03      633.82     33.21 o 
   8   5  26       40.50       33.64     17.36 o 
   9   5  26        1.50        0.00     15.71 o 
  10   5  26      180.14      230.33     24.39 o 
  11   5  26       22.00       12.44     17.58 o 
   0   6  26      832.93      864.11     44.69 o 
   1   6  26        8.24        0.00     12.80 o 
   2   6  26        7.20        4.23     13.67 o 
   3   6  26      171.83      179.96     21.67 o 
   4   6  26      231.95      300.20     24.00 o 
   5   6  26        1.48       12.84     15.60 o 
   6   6  26      635.31      671.04     33.77 o 
   7   6  26       21.92       14.82     16.16 o 
   8   6  26      100.86       88.98     19.22 o 
   9   6  26       11.10       20.66     17.77 o 
  10   6  26       13.29        0.00     16.64 o 
   1   7  26       13.46        0.00     15.55 o 
   2   7  26      240.06      240.69     25.06 o 
   3   7  26       10.67        3.88     19.92 o 
   4   7  26      435.40      521.11     39.30 o 
   5   7  26       37.29       24.46     19.45 o 
   6   7  26        0.92        0.00     16.53 o 
   7   7  26      138.52      124.46     24.10 o 
   8   7  26        0.36        0.00     18.98 o 
   0   8  26       46.55       31.58     23.30 o 
   1   8  26      265.11      311.78     26.58 o 
   2   8  26       22.74       17.56     17.15 o 
   3   8  26       36.03       28.75     22.00 o 
   4   8  26      125.42      137.80     27.17 o 
   5   8  26      514.71      498.05     40.06 o 
   6   8  26      116.25      111.78     23.61 o 
   1   9  26      253.84      297.72     36.15 o 
   2   9  26        6.58       14.63     17.71 o 
   1   1  27       66.54       61.59     17.30 o 
   2   1  27       95.74       80.05     18.08 o 
   3   1  27      597.36      656.42     31.51 o 
   4   1  27      302.97      263.50     22.60 o 
   5   1  27      831.33      919.08     38.10 o 
   6   1  27        4.90        0.00     14.42 o 
   7   1  27       10.23        0.00     15.13 o 
   8   1  27       12.77       21.50     16.14 o 
   9   1  27     1475.82     1572.17     50.26 o 
  10   1  27      483.06      547.68     32.86 o 
  11   1  27        0.42        0.00     16.68 o 
  12   1  27       77.82      126.60     21.49 o 
   0   2  27       32.93       39.23     22.00 o 
   1   2  27        0.15       11.91     14.11 o 
   2   2  27       81.18       88.24     18.76 o 
   3   2  27       82.99       70.95     16.35 o 
   4   2  27      413.62      474.59     28.21 o 
   5   2  27       50.93       55.36     16.77 o 
   6   2  27      153.73      141.93     19.93 o 
   7   2  27      259.17      290.81     25.31 o 
   8   2  27      125.06       90.05     19.10 o 
   9   2  27       53.57       66.93     18.49 o 
  10   2  27       34.92       35.55     17.73 o 
  11   2  27       73.28       63.05     19.69 o 
  12   2  27       27.95       38.07     18.30 o 
   1   3  27      104.20       88.01     17.21 o 
   2   3  27       26.18       58.05     17.71 o 
   3   3  27       63.52       38.18     17.62 o 
   4   3  27      199.12      222.45     21.78 o 
   5   3  27       22.80        4.17     15.15 o 
   6   3  27       70.31       67.02     17.51 o 
   7   3  27        8.36        0.00     15.12 o 
   8   3  27      137.62      149.29     21.36 o 
   9   3  27      331.79      357.84     27.91 o 
  10   3  27       61.76       50.16     18.20 o 
  11   3  27       29.31       26.55     17.20 o 
   0   4  27      217.54      280.38     27.94 o 
   1   4  27        4.71        1.85     14.06 o 
   2   4  27       10.80       29.55     16.19 o 
   3   4  27        4.34        0.00     15.38 o 
   4   4  27        7.36        0.00     14.41 o 
   5   4  27      578.06      669.59     33.44 o 
   6   4  27       15.17       19.15     15.90 o 
   7   4  27        0.08       10.68     15.75 o 
   8   4  27        0.00        1.64     15.88 o 
   9   4  27      202.60      184.26     22.78 o 
  10   4  27       68.75       83.74     19.81 o 
  11   4  27        1.11        0.00     16.61 o 
   1   5  27        4.11        5.19     14.38 o 
   2   5  27      710.72      819.72     38.45 o 
   3   5  27       82.53       77.76     19.12 o 
   4   5  27      845.99     1023.75     43.84 o 
   5   5  27       13.22        0.00     15.26 o 
   6   5  27       47.66       50.91     17.35 o 
   7   5  27        0.69        1.76     15.58 o 
   8   5  27      349.65      388.61     28.32 o 
   9   5  27       21.95       12.61     16.50 o 
  10   5  27       49.03       74.36     20.21 o 
   0   6  27       32.01       33.04     20.13 o 
   1   6  27        0.30        0.00     14.43 o 
   2   6  27       66.04       31.58     17.48 o 
   3   6  27        6.09        0.00     15.62 o 
   4   6  27       22.79       24.15     17.59 o 
   5   6  27      301.24      311.81     25.19 o 
   6   6  27        4.76        0.00     15.80 o 
   7   6  27      338.47      350.00     27.62 o 
   8   6  27       52.12       68.61     21.11 o 
   1   7  27      106.68      193.38     23.55 o 
   2   7  27        4.94       15.44     20.58 o 
   3   7  27      317.84      333.89     33.85 o 
   4   7  27      541.31      592.41     42.82 o 
   5   7  27        8.42        0.74     21.46 o 
   6   7  27      261.16      238.13     28.26 o 
   7   7  27      145.33      166.20     27.20 o 
   0   8  27      107.91      193.78     36.41 o 
   1   8  27        3.33        8.77     17.14 o 
   2   8  27       32.35       47.19     23.58 o 
   3   8  27        0.00        0.00     19.58 o 
   0   0  28      300.28      311.65    106.39 o 
   1   0  28       49.33       24.27     25.32 o 
   2   0  28       28.56        0.00     24.18 o 
   3   0  28      110.29      115.20     26.23 o 
   4   0  28      728.55      677.78     53.87 o 
   5   0  28       84.60       55.64     24.41 o 
   6   0  28      517.77      656.40     48.20 o 
   7   0  28        2.05        0.00     21.34 o 
   8   0  28        3.34        4.26     23.42 o 
   9   0  28       32.34       50.86     25.09 o 
  10   0  28      195.84      151.92     32.02 o 
  11   0  28       77.96       66.08     28.45 o 
   1   1  28      250.03      268.54     32.49 o 
   2   1  28       29.80        2.30     24.19 o 
   3   1  28      107.42       91.16     19.48 o 
   4   1  28      545.77      589.84     31.73 o 
   5   1  28       11.16       39.79     16.50 o 
   6   1  28       26.93        8.39     15.41 o 
   7   1  28      269.51      306.92     25.90 o 
   8   1  28        4.39       11.88     16.09 o 
   9   1  28        0.02        2.94     16.00 o 
  10   1  28        3.29        0.00     18.53 o 
  11   1  28       32.42       62.28     19.37 o 
   0   2  28       42.69       54.11     24.25 o 
   1   2  28      263.63      312.74     29.07 o 
   2   2  28        4.50        4.76     15.77 o 
   3   2  28      235.89      308.07     26.53 o 
   4   2  28       89.42       84.13     18.25 o 
   5   2  28      128.85      170.14     20.94 o 
   6   2  28        1.13        2.23     15.24 o 
   7   2  28        0.49        2.60     15.47 o 
   8   2  28       67.01       67.88     18.65 o 
   9   2  28      283.02      321.17     41.28 o 
  10   2  28        6.00        0.44     17.19 o 
  11   2  28       48.14       24.61     18.48 o 
   1   3  28      168.81      210.71     25.67 o 
   2   3  28        1.06        0.00     15.75 o 
   3   3  28       80.75       91.66     20.31 o 
   4   3  28       26.11       18.28     17.13 o 
   5   3  28       24.70       16.21     16.32 o 
   6   3  28       57.23       52.50     22.05 o 
   7   3  28      171.44      168.53     21.73 o 
   8   3  28        2.71        0.00     15.49 o 
   9   3  28      370.24      393.68     28.94 o 
  10   3  28        0.02        0.00     15.57 o 
   0   4  28      555.32      621.54     52.87 o 
   1   4  28      679.24      738.33     35.84 o 
   2   4  28      116.44      113.54     20.62 o 
   3   4  28       53.19       68.20     19.53 o 
   4   4  28       73.28       81.47     20.18 o 
   5   4  28      151.60      135.32     20.39 o 
   6   4  28       99.29       99.68     19.46 o 
   7   4  28      103.00      107.02     19.90 o 
   8   4  28        4.58        0.00     15.28 o 
   9   4  28        0.42        0.00     15.94 o 
   1   5  28       33.16       30.00     16.14 o 
   2   5  28       87.68      102.02     20.21 o 
   3   5  28      226.33      232.65     25.02 o 
   4   5  28       35.27       18.73     17.97 o 
   5   5  28      204.78      242.08     26.08 o 
   6   5  28      119.29      106.23     20.34 o 
   7   5  28      806.11      848.78     38.75 o 
   8   5  28       56.99       79.46     19.26 o 
   0   6  28        7.68       34.27     22.45 o 
   1   6  28       97.63      114.92     19.25 o 
   2   6  28       35.55        6.48     17.11 o 
   3   6  28       15.44        0.00     16.93 o 
   4   6  28      521.53      596.37     35.74 o 
   5   6  28       66.55       89.54     21.03 o 
   6   6  28       82.89       87.63     25.03 o 
   1   7  28        0.56        0.00     18.42 o 
   2   7  28       68.38      106.55     25.76 o 
   3   7  28      272.38      264.17     38.86 o 
   4   7  28        3.88        9.94     24.68 o 
   1   1  29       95.32      119.37     25.83 o 
   2   1  29      561.69      586.66     37.92 o 
   3   1  29      137.38      190.77     31.85 o 
   4   1  29       42.37       48.42     21.48 o 
   5   1  29      433.54      510.01     33.16 o 
   6   1  29       18.07       12.93     16.01 o 
   7   1  29       66.89       72.64     18.72 o 
   8   1  29       25.66       13.59     16.69 o 
   9   1  29        8.48       10.51     17.33 o 
   0   2  29        0.09       47.11     27.52 o 
   1   2  29      107.07      136.62     23.54 o 
   2   2  29      392.66      397.50     32.42 o 
   3   2  29      345.22      321.30     28.93 o 
   4   2  29       46.07       24.76     18.24 o 
   5   2  29       61.09       53.92     19.04 o 
   6   2  29      131.11      172.00     34.50 o 
   7   2  29       28.49       55.92     21.08 o 
   8   2  29      124.85      156.12     23.03 o 
   9   2  29       10.99        0.00     16.32 o 
   1   3  29        1.71        0.00     16.80 o 
   2   3  29        9.02        7.87     18.37 o 
   3   3  29      304.78      344.47     28.63 o 
   4   3  29      193.41      166.22     23.33 o 
   5   3  29       93.30       85.81     21.08 o 
   6   3  29       10.45        3.50     16.63 o 
   7   3  29      267.68      252.13     27.24 o 
   8   3  29        0.35        0.00     16.18 o 
   0   4  29      198.46      246.35     45.46 o 
   1   4  29        2.16        0.00     21.06 o 
   2   4  29      137.15      140.98     34.81 o 
   3   4  29      109.94      139.27     22.17 o 
   4   4  29        0.04       36.83     19.06 o 
   5   4  29      881.38      994.04     61.75 o 
   6   4  29      143.90      193.19     22.86 o 
   7   4  29      303.70      380.45     28.71 o 
   1   5  29       20.50        6.05     27.94 o 
   2   5  29        9.35        0.00     16.51 o 
   3   5  29       95.01       85.28     20.45 o 
   4   5  29       68.65       71.13     20.63 o 
   5   5  29       66.20       91.93     21.03 o 
   6   5  29       59.41       73.05     21.08 o 
   0   6  29       92.93      103.47     32.43 o 
   1   6  29        4.28        0.00     17.83 o 
   2   6  29       67.98       40.56     19.22 o 
   3   6  29      326.93      388.28     30.49 o 
   0   0  30        0.06       43.98     52.90 o 
   1   0  30      186.40      161.32     35.98 o 
   2   0  30      148.88      229.92     40.14 o 
   3   0  30      249.16      333.02     44.33 o 
   4   0  30     1198.35     1312.79    150.57 o 
   5   0  30      520.59      753.86     52.23 o 
   6   0  30        7.66       14.37     23.70 o 
   7   0  30       60.48       82.00     28.30 o 
   8   0  30      186.52      181.36     35.26 o 
   1   1  30      129.77       60.74     23.34 o 
   2   1  30      325.46      348.79     41.82 o 
   3   1  30      268.16      219.18     27.40 o 
   4   1  30       67.19       75.99     21.95 o 
   5   1  30       96.21       96.29     21.17 o 
   6   1  30       16.31        9.50     16.74 o 
   7   1  30      104.12      116.73     21.09 o 
   8   1  30        9.73        7.14     17.21 o 
   0   2  30       41.27       46.06     36.14 o 
   1   2  30      131.83      155.92     27.82 o 
   2   2  30       86.74       88.60     23.06 o 
   3   2  30      259.49      235.16     28.26 o 
   4   2  30      337.35      361.45     29.84 o 
   5   2  30      187.29      209.98     25.84 o 
   6   2  30       11.30        0.00     16.52 o 
   7   2  30        8.12        0.00     16.39 o 
   1   3  30        1.36        0.00     20.30 o 
   2   3  30       49.84       27.50     20.57 o 
   3   3  30        2.12       25.29     21.36 o 
   4   3  30        7.25        0.00     17.58 o 
   5   3  30       21.78       17.55     19.39 o 
   6   3  30        6.13        0.44     18.47 o 
   0   4  30       50.14       61.40     38.33 o 
   1   4  30     1773.09     2188.09     97.21 o 
   2   4  30       48.65       72.61     22.69 o 
   3   4  30      311.76      318.99     31.66 o 
   4   4  30      464.87      530.07     35.11 o 
   5   4  30      113.25      127.08     22.85 o 
   1   5  30        8.51        0.00     20.21 o 
   2   5  30      288.65      340.61     35.28 o 
   1   1  31       97.57      164.48     41.86 o 
   2   1  31      137.80      136.56     26.55 o 
   3   1  31      895.66     1055.86     51.96 o 
   4   1  31      111.44      131.29     25.69 o 
   5   1  31        5.40        0.00     19.12 o 
   0   2  31      694.19      944.05     85.72 o 
   1   2  31     1509.63     1727.98     99.17 o 
   2   2  31      813.13      950.32     60.26 o 
   3   2  31       60.26       57.05     22.97 o 
   4   2  31      131.40      150.43     27.23 o 
   1   3  31       60.16       84.16     29.94 o 
   2   3  31        3.30        0.00     21.45 o 
   3   3  31     1289.79     1472.75     60.45 o 
                                                 
